# Supplementary material for: Puberty and Menstruation Knowledge, Information Sources and Needs among Secondary School Adolescent Girls and Boys in Kibaha, Tanzania
Source: PLOS Glob Public Health. 2025 Mar 10;5(3):e0004176. doi: 10.1371/journal.pgph.0004176 (PMC11892819; doi:10.1371/journal.pgph.0004176)
Supplement: S1 Data — (XLSX) [file pgph.0004176.s001.xlsx]

## Sheet: Demographic-sex
Variable name		Gender
		Male	Female
Age group	12-14	59(43.1)	159(49.1)
	15-17	77(56.2)	157(48.5)
	18 or More	1(0.7)	8(2.5)
	Total	137(100)	324(100)
Student Grade	Form1	50(36.5)	100(30.9)
	Form2	38(27.7)	105(32.4)
	Form3	49(35.8)	119(36.7)
	Total	137(100)	324(100)
Schoo Type	Girls only	0(0.0)	69(21.3)
	Mixture	137(100)	255(78.7)
	Total	137(100)	324(100)
School Name	Bundika	24(17.5)	56(17.3)
	Kibaha Girls	0(0.00)	69(21.3)
	Mwambisi	36(26.3)	40(12.3)
	Pangani	23(16.8)	53(16.4)
	Simbani	28(20.4)	52(16)
	Visiga	26(19)	54(16.7)
	Total	137(100)	324(100)

## Sheet: Demo-school
Variable Name		School Name
		Bundika	Kibaha Girls	Mwambisi	Pangani	Simbani	Visiga
Gender	Male	24(30)	0(0.00)	36(47.4)	23(30.3)	28(35)	26(32.5)
	Female	56(70)	69(1000	40(52.6)	53(69.7)	52(65)	54(67.5)
	Total	80(100)	69(100)	76(100)	76(100)	80(100)	80(1000
Age group	12-14	42(52.5)	34(49.3)	38(50)	38(50)	32(40)	34(42.5)
	15-17	37(46.2)	34(49.3)	38(50)	34(44.7)	47(58.7)	44(55)
	18 or More	1(1.3)	1(1.4)	00.00)	4(5.3)	1(1.3)	2(2.5)
	Total	80(100)	69(100)	76(100)	76(100)	80(100)	80(100)
Student Grade	Form1	27(33.7)	21(30.4)	23(30.3)	27(35.5)	27(33.7)	25(31.2)
	Form2	17(21.3)	24(34.8)	30(39.4)	24(31.6)	18(22.5)	30(37.6)
	Form3	36(45)	24(34.8)	23(30.3)	25(32.9)	35(43.7)	25(31.2)
	Total	80(100)	69(100)	76(100)	76(100)	80(100)	80(100)
Schoo Type	Girls only	0(0.00)	68(98.6)	0(0.0)	0(0.00)	0(0.00)	0(0.00)
	Mixture	80(100)	1(1.4)	75(100)	76(100)	80(100)	80(100)
	Total	100(100)	69(100)	76(100)	76(100)	80(100)	80(100)

## Sheet: Knowledge Qns_English
Age	Sex:Female= 1; Male=2	Class: Form1=1; Form2=2;Form3=3Form4=4	Knowledge on puberty and menstruation Column F to W (Yes=1; No=2; Don’t know=3)	Puberty is a stage where a child's body develops into an adult hood capable of sexual reproduction Testosterone hormone is responsible for physical changes in boys	Increased Body fat may play a role in regulating the onset of puberty	Puberty is accompanied by emotional changes such mood changes and sexual desire	Girls experience puberty early than boys	First sign of puberty for girls is breast development	During puberty hips broadens for girls	During puberty, a girl’s body produces hormones called estrogen	It is common for a female to have one breast positioned slightly higher than the other	Boys breast may enlarge during puberty	It is normal for one testicle to hang below the other in boys	During puberty boys start to produce sperms and experience wet dreams	Testosterone hormone is responsible for physical changes in boys	First Menstruation may occur from the age of 10 to 15 years	Menstrual cycles days ranges from 21-35 days	Menstrual cycle days are counted from the 1st day of the period to 1st day of next period	Menstrual flow takes an average of 3-7days	It is normal to skip 30-60 days between periods in young girls	It is recomended to change menstrual pad after a maximum of 8hrs	Do you think you have adequate information on puberty	Do you think you have adequate information on menstrual issues	Would you like to receive further information on puberty and menstruation	What is your most preferred source of information on puberty, menstruation and adolescent health (Mother=1; Teacher=2; Friend/relative=3; Reading from books/leaflets=4; Educational apps=5; Health providers=6; School clubs=7; Others=8 )
13	1	1		3	2	3	1	1	1	1	3	1	1	1	3	3	1	3	1	3	1	2	2	1	7
14	2	2		1	3	1	1	3	1	3	3	2	2	1	1	3	3	1	1	3	1	2	2	1	7
13	1	1		1	1	1	3	1	1	1	1	3	3	3	1	3	3	3	3	3	3	3	3	1	7
14	1	1		1	1	1	1	1	1	1	1	2	2	1	1	1	2	1	1	2	1	1	1	1	8
15	1	3		1	1	1	1	1	1	1	1	1	1	1	1	1	2	1	1	1	2	2	2	1	1
14	1	3		1	1	1	1	1	1	1	1	2	3	1	1	1	1	2	1	2	2	2	2	1	7
13	1	3		1	1	1	1	1	1	1	1	2	2	1	1	1	1	2	1	1	1	3	3	1	7
13	1	1		1	2	1	1	1	1	1	2	2	2	1	1	1	1	1	1	2	1	3	3	1	1
13	1	1		1	1	1	1	2	1	1	1	3	3	1	1	2	2	2	1	1	2	3	3	1	1
16	1	3		1	1	1	1	1	1	1	1	1	1	1	1	1	1	1	1	2	1	3	2	1	5
14	1	1		1	1	3	3	1	1	1	1	2	3	3	3	3	3	3	3	3	3	3	3	1	7
15	2	1		1	2	1	1	1	1	3	3	2	3	1	3	3	3	3	3	3	3	3	2	1	4
16	1	3		1	1	1	1	1	1	1	1	2	1	1	1	1	2	1	1	2	1	1	1	1	7
14	1	1		1	1	1	1	1	1	3	1	3	1	1	3	2	1	2	1	3	1	1	1	1	1
14	1	2		1	1	1	1	1	1	1	1	2	3	1	3	1	1	1	2	1	1	2	1	1	7
15	2	2		1	2	1	1	1	1	1	3	2	3	1	1	1	3	3	3	3	1	1	3	1	5
14	2	1		1	1	1	1	1	1	1	2	2	2	1	2	1	3	2	3	3	1	1	1	1	2
14	1	1		1	2	1	1	1	1	3	1	2	1	3	1	1	1	2	1	2	3	2	2	1	6
16	1	3		1	2	1	1	1	1	1	1	2	1	1	2	1	2	1	1	2	1	2	2	1	7
16	1	3		1	1	1	1	1	1	1	1	1	3	3	3	1	2	2	1	1	1	2	1	1	7
15	2	2		1	2	1	1	1	1	1	2	2	1	1	1	1	1	2	1	2	1	2	1	1	5
14	1	1		1	1	1	1	1	1	1	2	2	3	3	3	1	2	2	1	2	1	1	1	1	7
12	1	1		1	2	1	1	2	1	3	1	1	3	3	2	1	1	3	1	2	1	2	2	1	5
13	1	1		1	1	1	1	1	1	1	1	1	2	2	1	1	1	1	1	2	1	3	3	1	1
15	1	3		1	1	1	1	1	1	1	1	2	1	1	1	1	1	1	1	1	2	3	3	1	7
12	1	1		1	2	1	1	1	1	1	2	1	2	1	1	1	1	1	3	3	1	2	2	1	6
15	1	3		1	2	1	1	1	1	1	1	1	1	1	3	1	2	2	1	2	1	1	1	1	7
15	2	2		1	2	1	1	1	1	1	2	2	2	1	1	2	1	1	1	2	1	2	2	2	2
14	1	2		1	1	1	1	1	1	1	2	1	1	1	1	1	1	2	1	1	1	2	1	1	7
15	1	3		1	1	1	1	1	1	1	2	2	2	1	1	1	1	1	3	2	2	2	2	1	7
15	1	3		1	1	1	1	1	1	1	1	2	1	1	1	1	2	1	1	1	1	3	3	1	6
14	1	2		1	1	1	1	1	1	3	3	3	3	3	3	1	3	2	3	2	1	2	2	1	6
14	1	2		1	1	1	1	1	1	3	1	2	3	1	1	2	2	1	1	2	1	3	3	1	4
15	2	2		1	2	1	2	1	1	1	2	2	2	1	2	1	2	2	1	2	1	1	1	1	7
16	1	3		1	2	1	1	1	1	1	1	2	1	1	1	1	2	2	1	2	1	1	1	1	7
15	2	2		1	2	1	1	1	1	2	2	1	1	1	2	1	2	2	1	2	1	3	3	1	7
16	1	3		1	1	1	1	1	1	1	1	2	1	1	1	1	2	1	1	2	1	1	1	1	5
15	1	3		1	2	1	1	1	1	1	1	2	1	1	1	1	2	2	1	1	1	1	1	1	7
16	1	3		1	1	1	1	2	2	2	1	2	3	1	1	1	2	2	1	2	1	2	2	1	5
15	2	2		1	2	1	2	1	1	2	2	1	1	1	2	2	1	2	2	2	1	3	3	1	7
14	1	1		1	1	1	1	1	1	1	2	2	2	2	2	2	1	2	1	3	2	2	2	1	1
14	2	1		1	1	1	1	1	1	1	2	2	1	1	2	1	1	1	2	2	1	2	2	1	6
14	1	1		1	3	1	1	1	1	3	1	3	3	3	3	2	3	3	3	3	3	3	2	1	1
15	1	3		1	2	1	1	1	1	1	1	1	3	1	1	2	2	2	1	2	1	1	1	1	2
15	1	3		1	1	1	1	1	1	1	1	1	1	1	1	1	2	1	2	2	1	2	2	1	7
14	1	2		1	1	1	1	1	1	1	1	3	3	3	2	1	1	1	1	1	1	3	3	1	6
15	1	3		1	1	1	1	1	1	1	1	2	3	1	1	1	3	1	1	2	1	3	3	1	4
16	1	3		1	1	2	1	3	1	1	3	2	2	1	1	1	3	2	1	3	1	3	2	1	7
15	1	2		1	3	2	1	1	1	3	1	2	3	3	3	1	2	1	1	2	1	3	3	1	7
14	2	1		1	2	1	1	1	1	2	2	2	1	1	1	2	1	1	1	2	1	1	1	1	2
15	2	2		1	3	1	1	3	1	2	3	1	2	1	1	3	3	1	1	3	3	1	3	2	1
14	2	1		1	2	1	1	1	1	2	1	1	2	1	1	1	1	2	1	1	3	1	1	1	2
14	2	1		1	2	1	1	1	1	1	1	2	3	1	3	1	3	3	3	3	1	2	2	2	4
15	1	3		1	1	1	1	1	1	2	1	2	1	1	1	1	2	1	1	2	1	2	2	1	7
13	1	1		1	1	1	1	1	1	1	1	2	3	1	1	1	1	3	1	3	1	2	2	1	7
14	2	3		1	2	1	1	1	1	2	1	1	1	1	1	1	2	2	1	2	1	2	3	1	6
14	2	2		1	2	1	1	1	1	1	2	2	2	1	1	1	1	1	1	2	1	1	1	1	7
16	2	3		1	2	1	1	1	1	1	2	2	2	1	1	2	1	1	1	2	1	1	2	1	6
15	1	3		1	1	1	1	1	1	1	1	1	1	1	1	1	2	1	1	2	2	2	2	1	7
15	1	3		1	1	1	1	1	1	1	1	1	1	1	1	1	1	2	1	2	2	2	2	1	7
14	1	3		1	1	1	1	1	1	1	1	1	3	3	3	1	2	1	1	2	1	2	2	1	7
14	1	1		1	1	1	1	1	1	1	1	1	1	1	1	1	2	1	1	3	1	3	3	1	7
17	1	3		1	1	1	1	1	1	1	1	2	1	1	1	1	2	1	1	2	1	1	1	1	5
14	1	1		1	2	1	1	1	1	3	1	2	3	3	2	2	1	2	1	2	3	2	2	1	7
16	2	3		1	1	1	1	2	1	1	3	1	1	1	1	3	1	2	1	1	1	1	3	1	7
18	1	3		1	1	1	1	1	1	1	1	2	3	3	3	1	2	1	1	2	1	1	1	1	7
13	1	1		1	3	1	1	3	1	3	1	3	3	1	3	3	3	3	1	2	1	2	2	1	7
15	1	3		1	1	1	1	1	1	1	1	1	1	1	1	1	2	1	1	2	2	2	2	1	7
15	1	3		1	2	1	1	1	1	1	1	2	3	1	1	1	3	1	1	1	1	2	1	1	4
14	2	1		1	2	1	1	1	1	3	3	1	1	1	3	1	3	1	3	3	3	1	2	1	1
15	1	3		1	1	1	1	1	1	1	1	1	3	3	3	1	1	1	1	2	1	1	1	1	7
16	2	3		1	1	1	1	1	1	1	1	2	1	1	1	1	2	1	2	1	1	1	1	1	6
14	1	1		1	1	1	1	1	1	1	1	1	1	1	1	1	2	1	1	2	1	2	2	1	7
14	2	3		1	2	1	1	1	1	1	2	2	1	1	1	1	1	2	2	1	1	1	1	1	7
15	1	3		1	1	1	1	1	1	1	1	2	1	1	1	1	1	1	1	1	2	2	1	1	7
14	2	3		1	2	1	1	1	2	1	2	1	1	1	2	1	2	1	2	2	1	3	2	1	4
14	1	2		1	1	1	1	2	1	1	2	2	2	2	2	1	2	1	1	2	2	2	2	1	6
14	1	2		1	1	1	1	1	1	1	2	2	2	2	2	1	1	1	2	2	1	2	2	1	6
14	2	1		1	2	1	1	1	1	1	1	2	1	1	3	1	1	1	1	2	1	2	2	2	2
14	2	3		1	2	1	1	1	1	1	1	2	2	1	1	1	1	2	2	2	1	1	1	1	1
15	1	3		1	1	1	1	2	1	1	1	2	1	1	1	1	2	2	2	2	2	1	1	1	7
13	1	1		1	2	1	2	2	1	1	1	2	2	1	1	2	2	1	1	1	1	2	2	1	7
14	1	1		1	2	1	1	1	1	2	1	2	1	1	2	1	1	2	1	2	1	3	3	1	1
17	1	3		1	1	1	1	1	1	1	1	1	1	1	1	1	2	1	1	1	2	1	1	1	6
15	1	2		1	2	1	1	1	1	1	2	2	2	1	1	1	2	1	1	2	2	2	2	1	7
15	1	2		1	2	1	1	2	1	1	1	1	1	1	1	1	1	1	1	1	1	1	1	1	6
14	1	1		1	2	1	1	1	1	1	1	2	1	1	1	1	1	1	2	1	1	1	1	1	4
13	1	2		1	1	1	2	1	1	2	1	1	1	1	1	1	1	2	1	1	1	3	1	1	7
15	1	3		1	1	1	1	1	1	1	1	2	2	1	1	1	1	2	1	1	1	2	3	1	6
14	1	1		1	1	1	1	1	1	2	1	2	2	1	1	1	2	2	1	1	1	1	1	1	6
15	1	1		1	2	1	1	1	1	1	1	2	1	1	1	1	1	2	1	1	1	2	2	1	2
14	1	2		1	2	1	1	2	1	1	1	2	2	1	1	1	2	2	1	2	1	2	1	1	7
14	1	1		1	2	1	1	1	1	2	1	2	2	2	2	1	2	2	1	2	1	3	3	1	1
14	1	1		1	2	1	1	1	1	1	1	2	1	1	1	1	1	1	2	1	1	2	2	1	6
15	1	2		1	1	1	1	1	1	1	2	2	1	1	1	1	1	1	1	2	1	3	3	1	7
13	1	2		1	1	1	1	1	1	1	1	1	1	1	1	1	1	1	1	1	1	1	1	1	6
15	1	3		1	2	1	1	1	1	1	1	2	1	1	1	1	1	1	1	1	1	1	1	2	6
15	1	3		1	1	1	1	1	1	1	2	2	2	1	2	1	2	2	1	2	2	3	2	1	2
15	1	2		1	1	1	1	1	1	1	1	2	1	1	1	1	2	2	1	2	1	1	1	1	2
13	1	1		1	1	1	1	1	1	1	2	2	1	1	1	1	1	2	1	2	1	1	1	1	2
15	1	1		1	2	1	1	1	1	1	1	2	2	1	1	1	2	2	1	2	1	1	1	1	6
15	1	2		1	2	1	1	1	1	1	2	2	2	1	2	1	2	2	2	2	1	2	2	1	2
15	1	1		1	1	1	1	1	1	2	1	2	2	1	1	1	2	2	1	1	1	1	1	1	6
14	1	2		1	1	1	1	1	1	1	1	1	1	1	1	1	1	1	1	1	1	3	3	1	6
15	1	2		1	1	1	1	1	1	1	1	1	1	1	1	1	2	2	1	2	1	2	2	1	7
13	1	1		1	2	1	1	1	1	1	1	1	2	1	1	2	2	2	1	2	2	2	2	1	6
14	1	2		1	1	1	1	1	1	1	1	2	1	1	1	1	1	1	1	1	1	2	2	1	6
15	1	3		1	1	1	1	1	2	2	2	1	1	1	2	1	2	2	1	2	1	1	1	1	7
14	1	3		1	2	1	1	1	1	1	1	1	1	1	1	1	1	1	1	2	2	1	1	2	2
16	1	3		1	2	1	1	1	1	1	1	2	2	1	1	1	1	2	1	1	1	1	1	1	6
14	1	2		1	1	1	1	1	1	1	1	2	2	1	1	1	1	1	2	1	1	2	2	1	6
13	1	1		1	2	1	1	1	1	1	1	2	1	1	1	1	1	1	1	2	1	2	2	1	7
13	1	1		1	2	1	1	1	1	2	1	2	2	2	2	1	2	2	1	2	1	3	3	1	1
15	1	3		1	2	1	1	1	1	1	1	1	1	1	1	1	1	1	1	2	1	3	3	1	6
14	1	3		1	1	1	1	1	1	1	2	2	2	2	2	1	2	2	1	1	2	1	1	1	7
15	1	3		1	2	1	1	1	1	2	1	2	1	1	2	2	2	2	1	2	2	2	2	2	1
15	1	3		1	2	1	1	1	1	1	1	1	3	1	3	1	2	2	1	2	1	3	1	1	6
15	1	2		1	1	1	1	1	1	1	1	2	1	1	1	1	1	1	1	2	1	2	2	1	6
15	1	2		1	1	1	1	1	1	1	1	2	1	1	1	1	2	2	1	1	1	1	1	1	7
15	1	2		1	1	1	1	1	1	1	1	2	1	1	1	1	1	1	1	2	1	2	2	1	6
13	1	1		1	2	1	2	1	1	1	2	2	3	2	1	1	2	2	1	2	2	2	2	1	2
15	1	2		1	2	1	1	1	1	1	1	2	2	1	1	1	1	1	1	1	1	1	3	1	5
14	1	2		1	1	1	1	1	1	1	1	2	1	1	1	1	2	2	1	1	2	3	1	1	6
14	1	2		1	1	1	1	1	1	1	1	2	1	1	1	1	2	2	1	3	2	2	2	1	6
15	1	3		1	1	1	1	1	1	2	1	1	1	1	1	1	2	1	1	2	1	1	1	1	5
16	1	3		1	2	1	2	1	1	1	1	2	1	1	2	1	2	1	1	2	1	1	1	1	7
16	1	3		1	1	1	1	1	1	2	1	1	1	1	1	1	1	1	1	1	1	2	2	1	7
15	1	3		1	1	1	1	1	1	1	1	2	2	1	1	1	1	2	1	1	1	2	2	1	6
13	1	1		1	1	1	1	1	1	1	1	1	1	1	1	1	2	1	1	2	1	2	2	1	7
16	1	3		1	1	1	1	1	1	1	1	2	1	1	1	2	2	2	1	1	1	3	3	1	6
13	1	1		1	1	1	1	2	1	1	1	2	2	1	2	1	1	1	1	2	1	2	2	1	7
14	1	2		1	2	1	1	1	1	1	1	2	2	2	2	1	2	2	1	2	1	1	2	2	7
14	1	2		1	1	1	1	1	1	1	1	1	1	1	1	1	1	1	1	1	1	3	3	1	7
14	1	1		1	2	1	1	1	1	1	1	2	2	1	1	1	2	1	1	2	2	2	2	1	2
13	1	1		1	1	1	1	1	1	1	1	2	1	1	1	1	1	2	1	1	1	1	1	1	6
18	1	3		1	1	1	1	1	1	1	2	1	2	1	2	1	2	1	1	2	1	1	1	1	7
15	1	3		1	2	1	1	1	1	1	2	2	2	1	1	2	1	1	2	2	2	1	1	1	7
14	1	1		1	2	1	1	1	1	2	2	2	2	1	1	1	2	2	1	2	1	1	1	1	6
15	1	3		1	1	1	1	1	1	1	1	2	1	1	1	1	1	1	1	1	1	1	3	1	2
12	1	1		1	1	1	1	2	1	1	1	1	2	1	1	1	1	1	1	1	3	2	2	1	7
14	1	2		1	2	1	1	1	1	1	1	2	1	1	1	1	2	1	1	2	1	3	1	1	7
15	1	3		1	1	1	1	1	1	1	1	1	1	1	1	1	2	1	1	2	1	1	1	1	6
14	1	2		1	1	1	1	1	1	1	1	2	1	1	1	1	2	2	1	2	1	1	1	1	7
14	1	2		1	1	1	1	1	1	1	1	1	1	1	1	1	1	1	1	1	1	2	2	1	4
14	1	1		1	1	1	2	1	1	2	2	2	2	2	2	1	2	1	2	1	1	2	2	1	2
16	1	3		1	1	1	1	1	1	1	1	1	1	1	1	2	2	2	1	2	1	3	2	1	4
14	1	3		1	1	1	1	2	1	1	1	1	2	1	1	1	1	1	1	1	2	1	1	2	6
15	1	3		1	1	1	1	1	1	1	2	1	2	1	2	1	2	2	1	1	2	1	1	1	7
15	1	2		1	2	1	2	1	1	1	2	2	2	1	1	2	2	2	1	2	1	3	3	1	7
17	2	1		1	2	1	1	1	1	3	2	2	2	3	3	1	1	2	1	2	1	2	2	1	4
16	2	3		1	2	1	1	1	1	1	2	2	1	1	1	1	1	2	1	2	1	1	2	2	4
14	2	2		1	2	1	1	2	1	1	2	2	2	1	1	1	1	1	1	2	1	2	2	2	7
14	1	2		1	2	2	1	1	1	1	1	1	2	1	1	1	2	2	1	2	2	2	2	1	5
13	1	2		1	2	1	1	1	2	2	2	2	2	1	2	1	2	1	1	1	1	3	2	1	6
13	1	2		1	2	1	1	1	1	1	1	1	2	1	2	1	2	1	1	2	1	1	1	1	7
14	2	2		1	2	1	1	1	1	2	1	1	1	1	1	1	1	1	1	2	1	3	2	1	4
16	1	3		1	1	1	1	1	1	1	1	2	1	1	1	1	1	1	1	1	1	1	1	1	7
14	1	3		1	1	1	1	1	1	1	1	2	1	1	2	1	2	1	2	2	1	1	3	1	8
14	1	2		1	2	1	1	1	1	1	1	2	2	2	2	1	2	1	1	2	2	2	2	1	2
14	1	2		1	2	1	1	1	1	1	1	2	2	2	2	1	2	1	2	2	2	2	2	1	7
16	2	3		1	2	2	2	1	1	1	1	2	1	1	1	1	1	3	1	2	2	1	3	1	4
17	1	3		1	1	1	1	1	1	1	1	2	1	1	1	1	2	2	1	1	1	2	2	1	2
15	1	2		1	1	1	1	1	1	1	1	1	1	1	1	1	2	1	2	2	1	1	1	1	7
14	1	2		1	2	1	1	1	1	1	1	2	2	1	2	1	2	2	1	2	1	2	2	1	4
16	2	2		1	1	2	1	1	1	1	1	1	1	1	1	1	1	1	1	1	1	2	2	1	7
14	2	3		1	2	1	1	2	1	1	2	2	1	1	1	1	1	1	2	2	1	1	2	1	4
14	2	1		1	2	1	2	1	1	1	1	2	1	1	2	1	1	1	1	1	1	3	2	2	1
14	2	1		1	2	1	1	1	1	2	2	2	2	1	1	2	1	1	2	2	1	3	3	1	2
14	2	1		1	2	1	1	1	1	1	1	2	1	1	2	1	1	1	1	2	1	3	2	1	7
15	1	2		1	2	1	1	1	1	2	1	1	1	1	2	1	2	1	1	2	1	1	1	1	7
14	2	1		1	2	1	1	1	2	1	1	1	2	1	1	1	1	2	1	2	1	2	2	1	6
15	2	1		1	3	1	1	1	1	1	1	2	1	1	1	1	2	2	1	1	1	1	1	1	2
15	2	1		1	2	1	1	1	1	2	1	2	1	1	2	1	1	1	1	2	1	3	3	1	7
15	1	3		1	2	1	1	1	1	1	1	3	2	1	1	1	1	2	1	2	1	2	2	1	6
14	2	1		1	2	1	1	1	1	1	2	2	2	1	1	1	1	1	1	2	2	1	2	1	5
16	1	3		2	1	1	1	1	1	1	2	1	1	1	1	1	1	2	1	1	1	1	2	1	7
14	2	2		1	2	1	1	2	1	2	2	1	1	1	1	2	1	1	1	2	1	2	2	1	6
17	2	1		1	2	1	1	1	1	1	2	2	2	1	1	2	2	1	2	2	1	2	2	2	7
15	2	2		1	2	1	1	1	1	1	2	1	2	1	1	1	1	2	1	2	1	1	2	1	5
15	1	3		1	2	2	1	1	1	1	1	2	2	2	2	1	2	1	1	2	1	2	2	1	2
15	2	1		1	2	1	1	1	1	3	2	1	2	1	1	1	1	2	1	2	1	1	1	2	7
15	2	1		1	2	1	1	2	1	1	2	2	2	1	1	1	1	2	2	1	2	3	3	1	5
15	1	3		1	3	1	1	1	1	3	1	3	1	1	3	1	1	1	1	1	1	2	2	1	7
14	1	2		1	2	1	1	1	1	2	1	3	3	1	1	1	2	2	2	2	1	1	1	1	7
16	1	3		1	2	1	1	1	1	2	1	2	2	1	2	1	1	1	1	2	1	2	2	1	7
15	2	2		1	1	1	1	1	1	2	2	2	1	1	1	1	1	1	2	1	2	1	2	1	7
15	1	3		1	1	1	1	1	1	1	1	1	1	1	1	1	1	3	1	2	1	2	2	1	7
17	2	3		1	2	1	1	1	1	2	1	2	2	1	1	1	1	2	1	3	3	1	2	1	4
15	1	2		1	2	1	1	1	1	1	1	1	1	3	3	1	2	1	1	1	1	1	1	1	7
15	1	2		1	2	1	1	1	1	1	1	2	1	1	2	1	2	1	1	2	1	1	1	1	7
16	2	2		1	1	1	1	1	1	1	1	1	1	1	1	1	1	1	1	1	2	2	3	1	7
14	1	2		1	2	1	1	1	1	1	1	1	2	1	2	1	2	1	1	2	1	1	1	1	7
14	1	2		1	2	1	1	2	1	1	1	1	2	1	1	1	2	2	1	2	1	3	3	1	4
15	1	3		1	1	1	1	1	1	1	1	3	3	1	1	1	1	1	1	2	1	1	1	1	2
13	2	1		1	2	1	1	1	1	1	2	2	2	2	1	1	1	2	1	2	1	2	2	1	4
13	1	1		1	1	1	1	1	1	1	1	2	2	2	2	1	2	1	1	3	1	1	1	1	2
13	2	3		2	3	2	2	3	2	2	2	3	2	2	2	1	1	3	1	2	3	1	3	1	4
12	1	1		1	1	1	1	1	1	1	1	1	1	1	1	2	1	2	1	1	2	1	1	1	6
17	2	1		1	2	1	1	3	1	1	2	1	2	1	1	1	1	1	2	1	1	2	2	1	7
16	1	2		1	2	1	1	1	1	1	1	2	2	1	1	1	2	1	1	1	1	3	2	1	7
12	2	3		1	2	1	1	1	1	1	1	2	1	1	1	1	1	1	3	3	1	2	2	1	6
14	1	2		1	1	1	1	1	1	1	1	2	2	1	2	1	2	2	1	1	2	2	2	1	7
14	2	1		1	2	1	1	1	2	1	2	2	2	1	1	1	1	1	1	1	1	1	2	1	6
13	2	3		1	2	1	1	2	1	1	1	2	1	1	1	1	1	1	2	2	1	1	2	1	2
14	2	2		1	2	1	1	1	1	1	2	1	1	1	1	2	1	1	1	2	1	2	2	1	5
13	2	1		1	2	1	1	1	1	2	2	2	1	1	3	3	1	3	3	3	3	2	2	2	7
15	1	3		1	1	1	1	1	1	1	1	1	2	1	1	1	1	1	1	1	1	1	1	1	7
14	1	1		1	1	1	1	1	1	1	1	2	2	1	1	1	2	1	1	2	1	2	2	1	7
16	1	3		1	1	1	1	1	1	1	1	3	2	1	1	1	1	1	1	3	1	1	1	1	7
15	1	1		1	2	1	1	1	1	1	1	1	2	1	1	1	1	1	1	2	2	2	1	1	1
12	2	3		1	2	1	1	1	1	1	1	2	2	1	1	1	1	1	1	1	1	1	2	1	6
16	1	2		1	2	1	1	1	1	1	1	2	2	1	1	1	2	1	1	2	1	2	2	1	7
15	2	1		1	2	1	1	1	1	2	1	1	2	1	1	1	1	2	1	2	1	2	2	1	6
14	1	1		1	1	1	1	1	1	1	1	2	2	1	1	1	1	1	1	2	1	2	2	1	7
16	2	3		1	2	1	1	1	1	1	1	1	1	1	1	1	1	1	1	3	3	1	2	1	5
13	1	2		1	2	1	1	1	1	1	1	2	1	1	1	1	2	2	1	2	1	3	3	1	7
15	1	1		1	1	1	1	1	1	1	1	1	1	1	2	1	2	1	1	1	1	3	3	1	7
14	2	2		1	2	1	1	1	1	1	1	2	1	1	2	1	1	1	1	2	1	3	2	1	7
14	1	2		1	2	1	1	1	1	1	1	2	2	1	1	1	2	1	1	2	1	2	2	1	7
13	1	2		1	2	2	1	1	1	1	1	1	2	1	2	1	2	2	1	2	2	2	2	1	4
15	2	3		1	2	1	1	1	1	1	2	1	2	1	1	1	2	3	1	3	1	2	2	1	6
16	1	3		1	2	1	1	1	1	2	1	2	1	1	1	1	1	1	1	2	1	2	2	1	1
13	1	1		1	2	1	1	1	1	1	2	2	1	1	1	1	2	1	1	2	2	2	2	1	6
14	2	2		1	2	1	1	1	1	2	2	2	1	2	1	1	1	2	2	2	1	1	1	1	4
15	1	2		1	2	1	1	1	1	1	1	1	2	1	1	1	2	2	2	2	1	2	2	1	7
15	2	3		1	2	1	1	1	1	2	1	2	1	1	1	1	1	1	1	1	1	1	2	1	2
12	2	1		1	2	1	1	2	1	2	2	2	2	2	1	2	1	2	2	2	2	1	2	1	6
15	2	3		1	2	1	1	1	1	1	2	1	1	1	1	1	2	2	1	2	2	1	2	1	7
14	1	2		1	1	1	1	1	1	1	1	2	2	1	1	1	1	1	1	1	1	2	2	1	7
12	1	1		1	2	1	1	2	1	1	1	1	2	1	1	2	2	1	1	2	1	2	2	1	6
15	1	3		1	2	1	1	1	1	1	2	2	1	1	1	1	1	1	1	2	1	2	2	1	7
14	1	1		1	1	1	1	2	2	3	2	2	2	2	2	2	2	1	2	2	2	2	2	1	7
16	1	3		1	2	1	1	1	1	1	1	2	2	1	1	1	2	2	1	2	1	1	2	1	7
15	1	2		1	1	1	1	1	1	2	1	2	2	1	2	1	1	1	1	2	1	2	2	1	2
14	1	2		1	1	1	1	1	1	1	2	2	2	1	1	1	2	1	1	2	1	2	2	1	7
16	1	3		1	1	1	1	2	1	1	1	1	1	1	1	1	1	1	1	1	1	1	1	1	1
15	1	2		1	2	1	1	1	1	2	2	2	2	1	1	1	2	2	1	2	1	2	1	1	6
17	1	3		1	2	1	1	1	1	1	1	2	1	1	1	1	1	1	1	1	1	2	2	1	4
17	1	3		1	1	1	1	1	1	2	1	2	2	1	1	1	1	2	1	1	2	2	2	1	6
13	2	1		1	2	1	1	1	1	1	2	2	2	1	1	2	1	2	2	2	1	2	2	1	4
14	1	1		1	1	1	1	1	1	1	2	2	2	1	2	2	2	2	2	2	1	3	3	1	4
14	1	2		1	1	1	1	1	1	1	1	2	1	1	1	1	2	1	1	1	1	1	1	1	6
18	1	3		1	2	1	1	1	1	2	1	1	2	1	1	1	2	2	1	2	1	1	1	1	7
14	1	2		1	1	2	1	1	1	1	1	2	2	1	1	1	2	1	1	2	1	1	1	1	4
14	1	2		1	1	1	1	1	1	1	1	1	1	1	1	1	2	1	1	1	1	3	1	1	2
15	1	3		1	1	1	1	1	1	1	1	2	2	1	1	1	1	1	1	1	1	3	3	1	2
16	1	3		1	2	1	1	1	1	1	1	2	2	1	1	1	2	1	1	2	2	1	1	1	6
16	2	3		1	1	1	1	1	1	1	2	2	1	1	1	1	2	1	1	2	1	3	2	1	7
13	1	1		1	1	1	1	1	1	1	1	2	1	1	1	1	1	1	1	1	1	3	3	1	7
13	1	2		1	1	1	1	1	1	1	1	1	1	1	1	1	2	1	2	2	2	1	1	1	1
14	1	1		1	2	1	1	1	1	2	2	1	2	1	1	1	2	2	1	2	1	1	2	1	7
13	2	1		1	2	1	1	2	1	1	2	1	2	1	1	1	1	1	1	1	2	1	2	1	7
14	1	2		1	1	1	1	1	1	1	1	1	1	1	1	1	2	1	1	2	1	1	1	1	6
12	1	1		1	1	1	1	1	1	1	1	1	2	1	1	1	1	1	1	1	1	1	1	1	1
15	2	2		1	1	1	1	1	1	1	1	2	1	1	1	2	2	1	2	2	1	1	1	1	6
15	2	2		1	1	1	1	1	1	1	2	2	1	1	1	1	1	1	2	2	1	1	2	2	6
13	2	1		1	2	1	1	2	1	1	3	2	2	1	2	1	1	2	1	2	1	2	2	1	4
15	2	2		1	1	1	1	1	1	1	1	2	1	1	1	2	1	2	1	1	1	1	2	1	5
14	2	2		1	2	1	1	1	1	1	1	1	1	1	1	1	2	2	1	1	1	2	2	1	2
15	1	3		1	2	2	1	1	1	1	1	2	1	1	1	1	2	2	1	1	1	1	1	2	7
14	2	1		1	3	1	1	1	1	1	2	1	2	1	1	1	2	1	1	2	1	1	2	1	6
14	1	1		1	2	1	1	1	1	1	2	2	1	1	1	1	2	2	1	2	1	2	2	1	6
14	2	1		1	3	1	1	1	1	1	2	1	2	1	1	1	2	1	1	2	1	1	2	1	6
14	1	2		1	1	1	1	1	1	1	1	1	1	1	1	1	1	2	1	1	1	1	1	1	7
15	1	2		1	1	1	1	1	1	1	1	1	1	1	1	1	2	1	1	1	1	1	1	1	2
14	1	1		1	1	1	1	1	1	1	1	1	1	1	1	1	1	1	1	1	1	3	3	1	1
13	1	1		1	1	1	1	1	1	1	1	1	2	1	1	1	1	1	1	1	1	1	3	1	1
15	2	1		1	2	1	1	1	1	1	2	1	2	1	1	2	1	1	1	1	1	1	1	1	7
14	1	3		1	2	1	1	1	1	1	1	1	1	1	1	1	2	1	1	2	2	3	3	1	7
16	1	3		1	2	1	1	1	1	1	1	1	1	1	1	1	1	1	1	2	1	3	2	1	1
16	1	3		1	2	1	1	1	1	1	1	1	1	1	1	1	2	1	1	2	1	1	1	1	7
13	1	1		2	1	1	1	1	1	1	1	2	2	1	1	1	2	2	1	2	1	3	3	1	7
19	1	2		1	2	1	1	2	1	1	1	2	2	1	1	1	2	1	1	2	1	3	1	1	6
15	2	2		1	2	1	1	2	1	1	1	1	1	1	1	1	1	1	1	2	1	1	2	1	7
17	1	3		1	2	1	1	1	1	1	1	2	1	1	2	1	2	1	1	2	1	3	1	1	1
13	1	1		2	1	1	1	2	2	1	2	2	2	2	2	2	1	1	1	1	1	1	1	1	1
12	1	1		2	1	2	1	1	1	1	1	1	1	1	1	1	1	1	1	1	1	2	2	1	2
13	2	1		1	2	1	1	1	1	1	2	1	1	1	1	1	2	2	2	2	1	2	2	1	7
15	1	2		1	2	1	1	1	1	2	1	1	2	1	1	1	1	1	1	2	1	1	1	1	2
13	1	1		1	2	1	2	1	1	1	1	1	2	2	2	1	2	1	1	1	1	3	3	1	2
15	1	3		1	1	1	1	1	1	1	1	2	1	1	1	1	1	1	1	1	1	3	3	1	7
14	1	1		1	2	1	1	1	1	2	1	2	1	1	2	2	2	1	1	1	1	2	2	1	7
15	1	3		1	1	1	1	1	1	1	1	1	2	1	1	1	1	1	1	1	1	1	1	1	5
18	1	2		1	1	1	1	1	1	1	2	1	1	1	2	1	2	1	1	2	1	2	1	1	7
17	1	3		1	2	1	1	1	1	1	1	1	1	1	1	1	1	1	1	2	1	1	1	1	6
13	1	1		1	1	1	1	1	1	1	1	1	1	1	1	1	1	1	1	1	1	3	3	1	7
12	1	1		1	1	1	2	1	1	2	1	2	2	2	1	2	1	2	2	2	2	3	3	2	2
14	2	2		1	1	1	1	1	1	1	2	2	1	1	1	1	1	1	2	2	1	1	2	1	6
14	1	2		1	2	1	1	2	1	2	1	2	1	2	2	1	2	1	1	2	1	1	1	1	1
18	1	3		1	1	2	1	1	1	1	1	1	1	2	1	2	1	1	1	2	1	1	1	1	7
17	2	3		1	1	1	1	1	1	1	2	1	1	1	2	1	1	1	2	2	1	2	2	1	6
13	1	1		1	2	1	2	1	2	2	1	2	1	1	2	1	2	1	1	2	1	2	2	1	7
15	2	3		1	2	1	1	1	1	1	2	2	1	1	1	1	2	1	1	2	1	2	2	1	7
17	1	3		1	1	1	2	2	3	2	2	2	1	1	2	1	2	1	2	2	2	1	1	1	1
13	1	1		2	1	1	1	2	1	1	2	1	1	1	2	2	2	2	1	2	1	2	2	1	1
16	2	2		1	1	1	1	1	1	1	1	2	1	1	1	1	2	1	1	2	1	1	1	1	6
16	2	3		1	2	1	2	1	1	2	2	1	1	1	2	1	1	2	1	2	1	2	2	1	7
16	2	3		1	2	1	1	1	1	2	2	1	2	1	2	1	1	2	2	2	1	3	3	1	6
15	1	2		1	1	1	1	1	1	1	2	1	1	1	2	1	2	1	1	2	1	2	2	1	7
15	1	2		1	1	1	1	1	1	1	1	1	2	1	1	1	2	1	1	1	1	2	2	1	6
13	2	1		1	2	1	1	1	1	1	1	2	1	1	2	1	1	1	1	2	1	2	2	1	6
14	1	2		1	3	3	1	3	3	3	3	3	3	1	3	1	2	1	1	2	1	2	2	2	1
16	1	3		1	1	1	2	1	1	3	1	2	1	1	2	1	2	2	1	2	1	2	2	1	1
13	1	2		1	2	1	1	1	1	3	1	1	3	1	2	1	2	2	1	2	1	2	2	1	2
14	1	2		1	2	1	1	1	2	1	1	1	1	1	1	1	3	3	3	3	1	2	2	1	8
13	1	1		1	1	1	3	2	1	3	2	3	3	3	3	1	3	2	1	3	1	3	3	1	8
15	1	2		1	3	1	1	1	1	3	3	3	3	1	3	3	1	2	1	3	1	2	2	2	7
13	2	1		1	1	1	1	1	1	1	3	1	1	1	3	1	3	3	3	3	3	3	2	1	6
16	2	3		1	2	1	1	2	2	2	2	2	2	1	1	2	1	1	2	2	2	2	2	1	2
15	1	2		1	3	1	1	1	1	3	2	1	3	1	3	1	2	2	1	2	1	3	1	1	4
14	1	1		1	1	1	1	1	1	1	2	2	2	1	1	2	2	1	1	2	2	2	3	1	5
16	2	3		1	2	1	1	1	1	2	2	1	2	1	2	1	2	2	1	2	1	1	2	1	6
15	1	2		1	1	1	1	2	3	3	2	3	3	3	3	1	2	1	1	2	1	3	3	1	7
17	2	3		1	2	1	1	1	1	1	2	1	3	1	1	1	2	1	1	2	1	2	2	1	2
15	1	3		1	2	1	1	1	1	1	2	2	3	1	1	1	2	1	1	2	1	3	1	1	7
17	2	3		1	2	2	2	1	1	1	1	1	1	1	1	1	1	1	1	2	1	1	1	1	2
16	1	3		1	2	2	1	1	1	3	2	2	3	1	1	1	3	1	1	3	1	2	2	1	7
15	1	2		1	1	1	1	1	1	1	1	1	1	1	1	1	2	1	1	2	1	2	2	1	7
16	1	3		1	3	1	1	1	1	3	2	3	3	1	3	1	2	2	1	1	2	2	1	1	7
17	2	3		1	1	1	1	1	1	1	1	1	1	1	1	1	2	1	1	2	1	1	2	1	6
16	1	3		1	1	1	1	1	1	1	1	2	1	1	1	1	2	1	1	1	1	2	2	1	6
16	2	3		1	2	1	1	1	1	1	2	1	2	1	1	1	2	2	2	2	1	2	2	1	2
17	2	3		1	1	1	1	1	1	1	1	2	1	1	1	1	2	2	1	2	2	1	2	1	7
14	1	3		1	2	1	1	1	1	1	1	2	1	1	1	1	1	1	1	1	1	2	1	1	7
16	1	3		1	1	1	1	1	1	1	2	2	2	1	1	1	2	1	1	1	1	3	2	1	7
14	2	3		1	3	1	1	1	1	3	1	2	2	2	3	3	3	1	3	2	3	2	3	1	4
15	1	2		1	3	3	3	1	1	3	1	2	3	3	3	1	2	2	1	3	1	1	2	1	4
14	2	1		1	2	1	1	2	1	1	3	3	2	1	1	3	3	3	3	3	3	3	3	1	4
14	1	3		1	2	1	1	1	1	1	3	2	3	3	1	1	2	2	1	2	2	2	3	1	7
16	1	2		1	3	1	1	1	1	1	1	1	3	1	1	1	1	1	1	2	1	1	1	1	7
16	1	1		1	3	1	1	1	1	3	1	3	3	1	3	1	2	2	2	3	1	3	1	1	7
16	1	3		1	1	1	1	1	1	1	1	2	2	1	1	1	2	1	1	2	1	2	2	1	7
16	2	3		1	2	1	1	1	1	1	2	1	2	1	1	1	1	2	2	2	1	1	1	1	2
16	1	1		1	1	2	1	1	1	2	1	1	2	1	3	1	2	2	1	3	1	2	2	2	4
12	1	1		1	3	1	1	2	1	1	1	3	3	1	3	1	3	2	1	3	1	1	1	1	6
14	1	3		1	3	1	1	1	1	3	3	2	3	1	1	3	1	1	1	2	2	2	2	1	7
13	1	1		1	3	1	1	2	1	3	2	3	3	3	3	3	3	3	3	3	1	1	1	1	6
16	1	2		1	1	1	1	1	1	1	1	1	3	1	1	1	2	3	1	3	1	2	2	1	2
14	1	2		1	3	1	1	1	1	1	1	3	3	1	3	1	1	3	2	3	1	1	2	1	6
14	2	1		1	2	1	3	1	1	3	1	1	3	3	3	3	1	3	3	3	3	2	2	2	7
14	2	1		1	2	1	1	1	1	2	2	2	2	2	1	1	2	3	1	3	1	1	2	1	7
13	1	1		1	2	1	1	1	1	1	2	2	1	1	3	1	2	1	1	3	2	2	2	1	6
16	1	3		1	3	1	1	1	1	1	2	2	2	1	2	2	3	1	1	2	1	2	2	1	5
14	1	1		1	2	1	1	1	1	1	1	1	2	1	1	1	3	1	1	2	1	2	2	1	6
14	2	1		1	2	1	3	1	1	3	3	1	1	3	3	3	3	3	3	3	3	2	2	1	6
14	1	2		1	1	1	1	1	1	1	1	1	3	1	1	1	2	3	1	3	1	2	2	1	2
14	1	2		1	3	2	1	1	1	1	1	2	3	3	3	1	2	1	1	3	2	1	1	1	1
14	1	2		1	1	1	1	1	1	1	1	1	3	1	1	1	2	3	1	3	1	2	2	1	2
16	1	1		1	3	2	3	1	1	3	3	1	1	1	3	1	2	1	1	2	1	3	2	1	2
16	1	3		1	3	1	1	1	1	1	1	3	3	1	1	1	1	2	1	3	1	3	1	1	7
16	1	3		1	2	1	2	1	1	1	1	2	1	1	2	1	2	1	1	2	1	2	2	2	2
15	1	2		1	2	1	1	1	1	3	3	2	3	3	1	1	2	3	1	3	1	2	2	2	7
16	2	3		1	1	1	1	1	1	1	2	1	1	1	1	1	1	2	1	2	1	1	2	1	4
14	1	1		1	3	1	1	1	1	1	1	1	3	1	1	1	1	1	1	1	1	2	1	1	7
13	1	1		1	1	1	3	1	1	3	1	3	3	1	3	1	3	3	1	3	1	3	2	1	8
13	1	1		1	2	1	1	2	3	3	1	1	1	1	3	1	2	1	3	1	3	2	1	1	7
15	1	3		1	2	1	1	1	1	1	3	3	3	1	1	3	1	1	1	2	2	2	2	1	7
16	2	3		1	2	1	1	2	2	1	2	2	2	1	1	1	1	2	1	2	1	2	1	1	4
18	1	3		1	1	1	1	1	1	2	2	2	2	1	2	1	1	1	1	1	2	3	1	1	6
16	2	3		1	1	1	1	1	1	1	2	3	1	1	2	3	3	3	3	3	3	1	1	1	4
16	1	1		1	2	1	1	1	1	2	1	2	1	1	2	1	2	1	1	2	1	2	1	1	7
16	2	3		1	1	1	1	1	1	1	1	2	1	1	1	1	1	1	1	1	1	1	1	1	1
13	1	1		1	3	1	1	1	1	1	1	3	3	3	1	1	3	1	1	3	1	3	3	1	2
15	1	2		1	2	1	1	1	1	2	2	2	3	1	1	1	1	1	1	2	2	2	2	1	2
16	2	1		1	3	2	1	1	1	3	3	1	3	3	3	3	3	3	3	3	3	1	1	1	4
13	1	1		1	3	1	1	1	1	1	1	2	3	1	1	1	2	1	1	3	1	3	1	1	1
13	1	1		1	1	1	1	1	1	3	1	1	3	1	3	1	3	1	1	3	1	1	1	1	7
14	2	1		2	1	1	2	1	1	1	1	1	1	1	1	1	1	1	1	2	2	1	1	2	6
14	1	1		1	1	1	3	1	1	1	1	3	3	1	1	1	1	1	1	1	1	3	3	1	6
15	2	1		2	1	1	1	1	1	1	1	1	1	1	1	1	1	1	1	1	1	1	1	2	3
13	2	1		1	3	1	3	3	3	3	3	3	1	1	3	3	3	3	3	3	3	2	2	1	7
15	1	3		1	2	1	1	1	1	2	1	2	1	1	2	1	2	1	1	1	1	1	1	1	7
15	2	3		1	3	1	1	1	1	3	3	1	1	1	3	3	3	3	3	3	3	3	2	1	4
14	1	2		1	2	1	1	1	1	3	1	3	3	1	3	1	1	1	1	3	1	1	1	1	7
16	2	3		1	1	1	1	2	1	1	2	2	2	1	1	1	2	1	1	2	1	2	2	1	4
15	2	1		1	3	1	1	1	1	3	3	2	3	1	3	3	3	3	2	3	1	2	2	1	7
16	2	3		1	1	1	1	1	1	3	2	2	2	1	3	1	2	1	1	2	1	3	3	1	6
16	1	3		1	2	1	1	2	1	1	1	1	3	1	1	1	1	2	1	1	2	2	2	1	7
16	2	3		1	2	1	1	1	1	1	2	1	2	1	1	2	1	1	1	2	1	2	2	1	7
15	1	2		1	2	1	1	1	1	1	1	2	3	1	3	1	3	1	1	3	1	2	2	1	5
17	2	3		1	2	2	1	1	1	1	3	3	3	1	1	1	1	1	1	2	1	1	2	1	4
15	1	3		1	1	1	1	1	1	1	1	1	1	1	1	1	2	1	1	1	1	1	1	1	6
15	2	2		1	1	1	1	1	1	1	1	1	3	3	1	1	2	1	1	2	1	3	3	1	4
14	1	2		2	2	2	2	2	2	2	1	1	2	1	1	2	3	2	3	2	3	3	2	1	6
13	2	1		1	2	1	1	1	1	3	2	2	1	1	3	1	2	1	1	3	1	3	1	1	5
14	1	1		1	1	1	1	1	1	1	2	1	1	1	1	1	2	2	1	2	2	1	2	1	7
16	2	2		1	1	1	3	3	3	3	3	3	3	3	3	1	3	3	3	3	3	3	3	1	1
15	2	2		1	1	1	1	1	1	1	1	1	2	1	3	1	1	3	3	3	3	2	2	1	7
16	2	3		1	2	1	1	1	1	1	2	2	2	1	1	3	3	3	3	3	3	2	2	1	6
15	2	2		1	3	1	3	1	1	3	3	3	3	1	3	1	3	1	3	3	1	2	2	1	7
15	1	3		1	2	1	1	1	1	1	1	2	2	2	2	1	2	1	1	2	2	3	2	1	7
15	2	3		1	1	1	1	1	1	3	2	2	2	1	3	3	3	3	3	3	3	1	2	1	7
16	2	3		1	2	1	1	2	1	1	2	1	2	1	1	1	2	2	1	1	1	2	2	1	7
13	2	1		1	2	1	1	1	3	3	3	2	2	3	3	1	1	3	3	3	3	3	3	1	6
14	2	2		1	1	1	1	1	1	1	1	2	1	1	1	1	2	2	1	1	2	2	2	1	4
16	2	2		1	1	1	1	1	1	1	2	1	1	1	1	3	3	3	3	3	3	2	2	1	7
13	1	1		1	1	1	1	1	1	1	3	2	3	1	1	1	2	1	1	2	1	2	2	1	7
12	1	1		1	1	1	1	2	1	1	1	2	2	1	1	2	2	1	2	1	3	3	3	2	4
14	1	1		1	2	1	1	1	1	3	1	2	3	1	3	1	1	1	3	3	1	2	2	1	7
15	1	2		1	1	1	1	1	1	1	3	2	2	1	1	1	1	1	1	3	1	2	2	1	5
14	1	2		1	3	1	2	1	1	2	1	3	3	1	3	1	2	1	3	2	2	2	1	1	8
14	1	3		1	2	1	1	1	1	2	1	2	2	1	2	1	2	1	1	2	2	1	1	1	6
13	1	2		1	1	1	1	1	1	1	1	1	3	1	1	1	3	1	1	1	1	3	3	1	6
14	1	1		1	1	1	1	1	1	1	1	2	1	1	3	1	1	1	1	3	1	2	2	1	1
21	1	3		1	1	1	1	1	1	1	1	3	3	3	3	1	1	1	1	1	1	2	2	1	6
15	1	2		1	1	1	1	1	1	1	1	1	3	3	1	1	1	1	1	3	1	2	2	1	5
17	1	3		1	1	1	1	1	1	1	1	3	3	3	3	1	1	1	1	3	1	2	2	1	1
15	2	2		2	2	1	1	1	1	1	1	2	2	1	1	1	1	1	1	1	1	2	1	1	7
15	2	1		1	2	1	1	1	1	2	2	1	1	1	3	1	2	3	3	3	1	2	2	1	7
15	1	1		1	2	1	3	2	1	3	3	2	3	3	3	1	2	1	1	3	3	3	3	1	6
16	1	3		1	1	2	1	1	1	1	1	3	3	1	3	1	1	1	1	3	1	2	2	1	7
13	1	1		1	1	1	1	2	1	2	1	2	2	1	2	1	2	1	1	2	1	1	3	1	7
17	1	3		1	1	1	1	1	1	1	1	1	1	1	1	1	2	1	1	1	1	1	1	1	6
14	2	2		1	2	1	1	1	1	1	2	1	2	3	3	2	1	1	1	3	1	3	1	1	1
14	1	1		1	1	1	1	1	1	1	1	1	2	1	1	1	1	1	1	3	1	2	1	1	6
16	1	3		1	1	2	1	1	1	1	1	2	3	3	3	1	1	3	1	2	1	1	3	1	5
15	1	2		1	1	1	1	1	1	1	1	2	1	1	1	1	2	2	1	1	2	2	2	1	4
15	2	2		1	2	1	2	1	1	1	2	2	1	1	2	3	3	3	3	3	3	1	3	1	2
13	1	2		3	3	1	1	1	1	1	1	1	3	1	3	1	2	2	1	1	1	3	2	1	7
15	1	1		1	2	2	1	1	1	3	3	1	3	1	3	1	1	1	1	3	1	2	2	1	7
14	1	2		1	2	1	1	2	1	3	3	2	1	1	1	1	3	1	1	1	1	3	2	1	7
15	1	2		1	1	1	1	1	2	1	1	1	2	1	1	1	2	1	1	2	1	2	2	1	1
14	1	2		1	2	2	1	1	1	2	2	2	2	2	1	1	2	2	1	1	1	2	2	1	1
14	1	3		1	1	1	1	1	1	1	1	3	3	1	1	1	1	1	1	3	1	1	1	1	6
15	1	1		1	2	2	1	1	1	3	3	2	3	1	3	1	1	1	2	3	1	3	3	1	6
16	2	3		1	1	1	2	1	1	2	1	1	2	2	1	1	2	2	1	1	1	3	3	1	8
16	2	3		1	2	1	1	1	2	2	2	2	2	2	2	2	2	3	3	3	3	3	4	1	6
15	1	2		1	2	1	1	3	1	1	2	2	2	1	1	1	1	2	1	1	2	2	2	1	7
14	1	2		1	1	1	1	1	1	1	1	1	3	1	1	1	1	1	1	3	3	2	2	1	1
15	1	2		1	1	1	1	1	1	1	1	2	3	1	1	1	1	1	1	3	1	1	1	1	7
15	1	1		1	1	1	1	1	1	3	1	2	2	1	3	1	2	2	1	2	1	3	1	1	6
14	1	1		1	1	1	1	1	1	1	1	2	1	1	1	1	2	3	3	3	1	2	2	1	7
14	2	1		1	1	1	1	2	1	1	1	2	3	1	3	1	1	2	1	2	1	3	1	1	6
16	1	3		1	2	1	1	1	1	1	2	2	2	1	1	1	2	1	1	2	2	1	1	1	4
16	1	2		1	3	3	1	1	1	3	3	3	1	2	3	1	2	1	1	2	2	2	3	1	7
15	1	2		1	1	1	1	1	1	3	1	3	3	1	3	1	1	2	1	3	1	2	1	1	6
13	2	2		1	3	1	1	3	3	3	3	3	3	3	3	1	3	3	3	3	3	3	3	2	8
13	1	1		1	2	1	1	1	1	3	2	2	1	1	3	1	2	3	1	3	1	3	3	1	5
15	2	3		1	1	1	1	1	1	3	2	3	1	1	3	3	3	3	3	3	3	1	2	1	4
17	1	3		1	1	1	1	1	1	1	1	3	3	1	1	1	1	1	1	2	1	2	2	1	6
17	2	3		1	2	1	1	1	1	2	2	1	1	1	2	1	1	2	1	1	1	1	2	2	6
14	1	2		1	2	1	1	1	1	1	1	2	1	1	2	1	1	2	1	2	1	2	1	1	8
15	1	2		1	1	2	1	1	1	1	1	2	1	1	1	1	2	2	1	2	1	2	2	1	1
21	2	2		1	1	1	1	1	1	1	1	1	2	1	1	1	2	2	1	2	1	2	2	1	2
15	1	3		1	1	1	1	1	1	1	2	2	2	2	1	1	2	1	1	1	2	3	2	1	7
15	1	3		1	1	2	2	1	2	1	1	1	3	1	2	1	1	1	2	1	1	2	2	1	7
14	2	1		1	1	1	1	1	1	1	2	2	2	1	1	3	3	3	3	3	3	2	2	2	7
14	1	2		1	2	1	1	1	1	1	2	1	2	1	2	2	1	1	1	3	1	3	2	1	7
16	1	3		1	1	1	1	1	1	3	1	3	3	3	3	3	1	3	3	1	2	3	3	1	1
15	1	3		1	1	1	1	1	1	1	1	3	3	3	3	1	3	3	1	3	1	3	3	1	6
14	1	1		1	2	1	2	2	1	1	2	2	1	1	1	2	1	1	2	2	2	1	1	1	1
16	1	3		1	1	1	1	3	1	3	3	3	3	3	3	1	3	3	1	3	3	2	2	1	6
15	1	3		1	2	1	1	1	1	1	1	1	1	1	1	2	2	1	1	2	1	3	3	1	4
13	1	1		1	1	1	1	1	1	1	2	1	1	1	1	1	2	3	1	3	1	2	2	1	7
14	1	1		1	1	3	1	1	1	3	1	2	3	1	2	1	1	1	3	3	3	3	1	1	6
14	2	1		1	1	2	1	1	1	3	3	2	3	1	1	2	2	3	3	3	3	1	3	1	2
14	2	1		1	2	1	1	3	1	3	3	1	3	1	3	3	3	3	3	3	3	1	2	1	7
15	1	3		1	1	1	1	1	1	1	1	3	3	3	3	1	3	3	1	1	1	2	2	1	6
13	1	1		1	1	1	1	1	1	1	1	2	3	3	3	1	2	1	1	3	3	2	2	1	4
15	2	2		1	1	1	1	1	1	1	2	2	2	1	3	3	3	3	3	3	3	2	2	1	6
14	M	1		1	3	1	1	1	1	3	1	2	2	1	3	2	2	1	2	2	1	2	2	1	7

## Sheet: Knowledge Qns_ Kiswahili
jinsia		kidato_		balehe_mwili_hubadilika				ongezeko_mafuta			balehe_mwili_hubadilika	ongezeko_mafuta	balehe_mabadiliko_kihisia	wasichana_balehe_mapema	dalili_kwanza_wasichana	nyonga_hutanuka	wakati_estrogen	kawaida_titimoja_juu	matiti_wavulana	kawaida_korodani	wavulana_shahawa	kichocheo_testosterone	mara_kwanza_hedhi	kawaida_mzunguko	hedhi_uhesabiwa	kipindi_hedhi	kawaida_kuruka	inashauriwa_pedi	matumizi_yasio_sahihi	wasichana_kubadili_pedi			unafikiri_taarifa_kutosha_balehe	unafikiri_taarifa_hedhi	kupata_elimu		ungependelea_njia_taarifa
1		1		Sijui				2			3	2	3	1	1	1	1	3	1	1	1	3	3	1	3	1	3	1	1	1			2	2	1		7
2		2		Kweli				3			1	3	1	1	3	1	3	3	2	2	1	1	3	3	1	1	3	1	1	1			2	2	1		7
1		1		Kweli				1			1	1	1	3	1	1	1	1	3	3	3	1	3	3	3	3	3	3	3	3			3	3	1		7
1		1		Kweli				1			1	1	1	1	1	1	1	1	2	2	1	1	1	2	1	1	2	1	1	1			1	1	1		8
1		3		Kweli				1			1	1	1	1	1	1	1	1	1	1	1	1	1	2	1	1	1	2	1	1			2	2	1		1
1		3		Kweli				1			1	1	1	1	1	1	1	1	2	3	1	1	1	1	2	1	2	2	2	1			2	2	1		7
1		3		Kweli				1			1	1	1	1	1	1	1	1	2	2	1	1	1	1	2	1	1	1	1	1			3	3	1		7
1		1		Kweli				2			1	2	1	1	1	1	1	2	2	2	1	1	1	1	1	1	2	1	1	1			3	3	1		1
1		1		Kweli				1			1	1	1	1	2	1	1	1	3	3	1	1	2	2	2	1	1	2	1	1			3	3	1		1
1		3		Kweli				1			1	1	1	1	1	1	1	1	1	1	1	1	1	1	1	1	2	1	1	2			3	2	1		5
1		1		Kweli				1			1	1	3	3	1	1	1	1	2	3	3	3	3	3	3	3	3	3	3	3			3	3	1		7
2		1		Kweli				2			1	2	1	1	1	1	3	3	2	3	1	3	3	3	3	3	3	3	3	3			3	2	1		4
1		3		Kweli				1			1	1	1	1	1	1	1	1	2	1	1	1	1	2	1	1	2	1	1	1			1	1	1		7
1		1		Kweli				1			1	1	1	1	1	1	3	1	3	1	1	3	2	1	2	1	3	1	3	1			1	1	1		1
1		2		Kweli				1			1	1	1	1	1	1	1	1	2	3	1	3	1	1	1	2	1	1	1	1			2	1	1		7
2		2		Kweli				2			1	2	1	1	1	1	1	3	2	3	1	1	1	3	3	3	3	1	3	1			1	3	1		5
2		1		Kweli				1			1	1	1	1	1	1	1	2	2	2	1	2	1	3	2	3	3	1	3	1			1	1	1		2
1		1		Kweli				2			1	2	1	1	1	1	3	1	2	1	3	1	1	1	2	1	2	3	1	1			2	2	1		6
1		3		Kweli				2			1	2	1	1	1	1	1	1	2	1	1	2	1	2	1	1	2	1	1	1			2	2	1		7
1		3		Kweli				1			1	1	1	1	1	1	1	1	1	3	3	3	1	2	2	1	1	1	1	1			2	1	1		7
2		2		Kweli				2			1	2	1	1	1	1	1	2	2	1	1	1	1	1	2	1	2	1	1	1			2	1	1		5
1		1		Kweli				1			1	1	1	1	1	1	1	2	2	3	3	3	1	2	2	1	2	1	1	1			1	1	1		7
1		1		Kweli				2			1	2	1	1	2	1	3	1	1	3	3	2	1	1	3	1	2	1	3	1			2	2	1		5
1		1		Kweli				1			1	1	1	1	1	1	1	1	1	2	2	1	1	1	1	1	2	1	1	1			3	3	1		1
1		3		Kweli				1			1	1	1	1	1	1	1	1	2	1	1	1	1	1	1	1	1	2	1	1			3	3	1		7
1		1		Kweli				2			1	2	1	1	1	1	1	2	1	2	1	1	1	1	1	3	3	1	1	1			2	2	1		6
1		3		Kweli				2			1	2	1	1	1	1	1	1	1	1	1	3	1	2	2	1	2	1	1	1			1	1	1		7
2		2		Kweli				2			1	2	1	1	1	1	1	2	2	2	1	1	2	1	1	1	2	1	1	1			2	2	2		2
1		2		Kweli				1			1	1	1	1	1	1	1	2	1	1	1	1	1	1	2	1	1	1	1	1			2	1	1		7
1		3		Kweli				1			1	1	1	1	1	1	1	2	2	2	1	1	1	1	1	3	2	2	1	1			2	2	1		7
1		3		Kweli				1			1	1	1	1	1	1	1	1	2	1	1	1	1	2	1	1	1	1	1	1			3	3	1		6
1		2		Kweli				1			1	1	1	1	1	1	3	3	3	3	3	3	1	3	2	3	2	1	1	1			2	2	1		6
1		2		Kweli				1			1	1	1	1	1	1	3	1	2	3	1	1	2	2	1	1	2	1	1	1			3	3	1		4
2		2		Kweli				2			1	2	1	2	1	1	1	2	2	2	1	2	1	2	2	1	2	1	1	1			1	1	1		7
1		3		Kweli				2			1	2	1	1	1	1	1	1	2	1	1	1	1	2	2	1	2	1	1	1			1	1	1		7
2		2		Kweli				2			1	2	1	1	1	1	2	2	1	1	1	2	1	2	2	1	2	1	1	2			3	3	1		7
1		3		Kweli				1			1	1	1	1	1	1	1	1	2	1	1	1	1	2	1	1	2	1	1	1			1	1	1		5
1		3		Kweli				2			1	2	1	1	1	1	1	1	2	1	1	1	1	2	2	1	1	1	1	1			1	1	1		7
1		3		Kweli				1			1	1	1	1	2	2	2	1	2	3	1	1	1	2	2	1	2	1	1	1			2	2	1		5
2		2		Kweli				2			1	2	1	2	1	1	2	2	1	1	1	2	2	1	2	2	2	1	2	1			3	3	1		7
1		1		Kweli				1			1	1	1	1	1	1	1	2	2	2	2	2	2	1	2	1	3	2	3	1			2	2	1		1
2		1		Kweli				1			1	1	1	1	1	1	1	2	2	1	1	2	1	1	1	2	2	1	1	1			2	2	1		6
1		1		Kweli				3			1	3	1	1	1	1	3	1	3	3	3	3	2	3	3	3	3	3	3	1			3	2	1		1
1		3		Kweli				2			1	2	1	1	1	1	1	1	1	3	1	1	2	2	2	1	2	1	2	1			1	1	1		2
1		3		Kweli				1			1	1	1	1	1	1	1	1	1	1	1	1	1	2	1	2	2	1	1	1			2	2	1		7
1		2		Kweli				1			1	1	1	1	1	1	1	1	3	3	3	2	1	1	1	1	1	1	1	1			3	3	1		6
1		3		Kweli				1			1	1	1	1	1	1	1	1	2	3	1	1	1	3	1	1	2	1	1	2			3	3	1		4
1		3		Kweli				1			1	1	2	1	3	1	1	3	2	2	1	1	1	3	2	1	3	1	1	1			3	2	1		7
1		2		Kweli				3			1	3	2	1	1	1	3	1	2	3	3	3	1	2	1	1	2	1	1	1			3	3	1		7
2		1		Kweli				2			1	2	1	1	1	1	2	2	2	1	1	1	2	1	1	1	2	1	2	2			1	1	1		2
2		2		Kweli				3			1	3	1	1	3	1	2	3	1	2	1	1	3	3	1	1	3	3	3	3			1	3	2		1
2		1		Kweli				2			1	2	1	1	1	1	2	1	1	2	1	1	1	1	2	1	1	3	3	2			1	1	1		2
2		1		Kweli				2			1	2	1	1	1	1	1	1	2	3	1	3	1	3	3	3	3	1	1	1			2	2	2		4
1		3		Kweli				1			1	1	1	1	1	1	2	1	2	1	1	1	1	2	1	1	2	1	1	1			2	2	1		7
1		1		Kweli				1			1	1	1	1	1	1	1	1	2	3	1	1	1	1	3	1	3	1	1	1			2	2	1		7
2		3		Kweli				2			1	2	1	1	1	1	2	1	1	1	1	1	1	2	2	1	2	1	2	2			2	3	1		6
2		2		Kweli				2			1	2	1	1	1	1	1	2	2	2	1	1	1	1	1	1	2	1	1	1			1	1	1		7
2		3		Kweli				2			1	2	1	1	1	1	1	2	2	2	1	1	2	1	1	1	2	1	2	2			1	2	1		6
1		3		Kweli				1			1	1	1	1	1	1	1	1	1	1	1	1	1	2	1	1	2	2	1	1			2	2	1		7
1		3		Kweli				1			1	1	1	1	1	1	1	1	1	1	1	1	1	1	2	1	2	2	1	1			2	2	1		7
1		3		Kweli				1			1	1	1	1	1	1	1	1	1	3	3	3	1	2	1	1	2	1	1	1			2	2	1		7
1		1		Kweli				1			1	1	1	1	1	1	1	1	1	1	1	1	1	2	1	1	3	1	1	1			3	3	1		7
1		3		Kweli				1			1	1	1	1	1	1	1	1	2	1	1	1	1	2	1	1	2	1	1	1			1	1	1		5
1		1		Kweli				2			1	2	1	1	1	1	3	1	2	3	3	2	2	1	2	1	2	3	1	1			2	2	1		7
2		3		Kweli				1			1	1	1	1	2	1	1	3	1	1	1	1	3	1	2	1	1	1	1	1			1	3	1		7
1		3		Kweli				1			1	1	1	1	1	1	1	1	2	3	3	3	1	2	1	1	2	1	1	2			1	1	1		7
1		1		Kweli				3			1	3	1	1	3	1	3	1	3	3	1	3	3	3	3	1	2	1	1	1			2	2	1		7
1		3		Kweli				1			1	1	1	1	1	1	1	1	1	1	1	1	1	2	1	1	2	2	2	1			2	2	1		7
1		3		Kweli				2			1	2	1	1	1	1	1	1	2	3	1	1	1	3	1	1	1	1	1	1			2	1	1		4
2		1		Kweli				2			1	2	1	1	1	1	3	3	1	1	1	3	1	3	1	3	3	3	1	3			1	2	1		1
1		3		Kweli				1			1	1	1	1	1	1	1	1	1	3	3	3	1	1	1	1	2	1	1	1			1	1	1		7
2		3		Kweli				1			1	1	1	1	1	1	1	1	2	1	1	1	1	2	1	2	1	1	1	1			1	1	1		6
1		1		Kweli				1			1	1	1	1	1	1	1	1	1	1	1	1	1	2	1	1	2	1	1	1			2	2	1		7
2		3		Kweli				2			1	2	1	1	1	1	1	2	2	1	1	1	1	1	2	2	1	1	1	1			1	1	1		7
1		3		Kweli				1			1	1	1	1	1	1	1	1	2	1	1	1	1	1	1	1	1	2	1	1			2	1	1		7
2		3		Kweli				2			1	2	1	1	1	2	1	2	1	1	1	2	1	2	1	2	2	1	1	2			3	2	1		4
1		2		Kweli				1			1	1	1	1	2	1	1	2	2	2	2	2	1	2	1	1	2	2	1	1			2	2	1		6
1		2		Kweli				1			1	1	1	1	1	1	1	2	2	2	2	2	1	1	1	2	2	1	1	1			2	2	1		6
2		1		Kweli				2			1	2	1	1	1	1	1	1	2	1	1	3	1	1	1	1	2	1	1	2			2	2	2		2
2		3		Kweli				2			1	2	1	1	1	1	1	1	2	2	1	1	1	1	2	2	2	1	1	1			1	1	1		1
1		3		Kweli				1			1	1	1	1	2	1	1	1	2	1	1	1	1	2	2	2	2	2	1	1			1	1	1		7
1		1		Kweli				2			1	2	1	2	2	1	1	1	2	2	1	1	2	2	1	1	1	1	1	1			2	2	1		7
1		1		Kweli				2			1	2	1	1	1	1	2	1	2	1	1	2	1	1	2	1	2	1	1	1			3	3	1		1
1		3		Kweli				1			1	1	1	1	1	1	1	1	1	1	1	1	1	2	1	1	1	2	1	1			1	1	1		6
1		2		Kweli				2			1	2	1	1	1	1	1	2	2	2	1	1	1	2	1	1	2	2	1	1			2	2	1		7
1		2		Kweli				2			1	2	1	1	2	1	1	1	1	1	1	1	1	1	1	1	1	1	1	1			1	1	1		6
1		1		Kweli				2			1	2	1	1	1	1	1	1	2	1	1	1	1	1	1	2	1	1	2	1			1	1	1		4
1		2		Kweli				1			1	1	1	2	1	1	2	1	1	1	1	1	1	1	2	1	1	1	1	1			3	1	1		7
1		3		Kweli				1			1	1	1	1	1	1	1	1	2	2	1	1	1	1	2	1	1	1	1	1			2	3	1		6
1		1		Kweli				1			1	1	1	1	1	1	2	1	2	2	1	1	1	2	2	1	1	1	1	1			1	1	1		6
1		1		Kweli				2			1	2	1	1	1	1	1	1	2	1	1	1	1	1	2	1	1	1	1	1			2	2	1		2
1		2		Kweli				2			1	2	1	1	2	1	1	1	2	2	1	1	1	2	2	1	2	1	1	1			2	1	1		7
1		1		Kweli				2			1	2	1	1	1	1	2	1	2	2	2	2	1	2	2	1	2	1	2	1			3	3	1		1
1		1		Kweli				2			1	2	1	1	1	1	1	1	2	1	1	1	1	1	1	2	1	1	1	1			2	2	1		6
1		2		Kweli				1			1	1	1	1	1	1	1	2	2	1	1	1	1	1	1	1	2	1	1	1			3	3	1		7
1		2		Kweli				1			1	1	1	1	1	1	1	1	1	1	1	1	1	1	1	1	1	1	1	1			1	1	1		6
1		3		Kweli				2			1	2	1	1	1	1	1	1	2	1	1	1	1	1	1	1	1	1	1	1			1	1	2		6
1		3		Kweli				1			1	1	1	1	1	1	1	2	2	2	1	2	1	2	2	1	2	2	1	1			3	2	1		2
1		2		Kweli				1			1	1	1	1	1	1	1	1	2	1	1	1	1	2	2	1	2	1	1	1			1	1	1		2
1		1		Kweli				1			1	1	1	1	1	1	1	2	2	1	1	1	1	1	2	1	2	1	1	2			1	1	1		2
1		1		Kweli				2			1	2	1	1	1	1	1	1	2	2	1	1	1	2	2	1	2	1	1	1			1	1	1		6
1		2		Kweli				2			1	2	1	1	1	1	1	2	2	2	1	2	1	2	2	2	2	1	1	1			2	2	1		2
1		1		Kweli				1			1	1	1	1	1	1	2	1	2	2	1	1	1	2	2	1	1	1	1	1			1	1	1		6
1		2		Kweli				1			1	1	1	1	1	1	1	1	1	1	1	1	1	1	1	1	1	1	1	1			3	3	1		6
1		2		Kweli				1			1	1	1	1	1	1	1	1	1	1	1	1	1	2	2	1	2	1	1	1			2	2	1		7
1		1		Kweli				2			1	2	1	1	1	1	1	1	1	2	1	1	2	2	2	1	2	2	1	1			2	2	1		6
1		2		Kweli				1			1	1	1	1	1	1	1	1	2	1	1	1	1	1	1	1	1	1	1	1			2	2	1		6
1		3		Kweli				1			1	1	1	1	1	2	2	2	1	1	1	2	1	2	2	1	2	1	1	1			1	1	1		7
1		3		Kweli				2			1	2	1	1	1	1	1	1	1	1	1	1	1	1	1	1	2	2	1	1			1	1	2		2
1		3		Kweli				2			1	2	1	1	1	1	1	1	2	2	1	1	1	1	2	1	1	1	1	1			1	1	1		6
1		2		Kweli				1			1	1	1	1	1	1	1	1	2	2	1	1	1	1	1	2	1	1	1	1			2	2	1		6
1		1		Kweli				2			1	2	1	1	1	1	1	1	2	1	1	1	1	1	1	1	2	1	2	1			2	2	1		7
1		1		Kweli				2			1	2	1	1	1	1	2	1	2	2	2	2	1	2	2	1	2	1	2	1			3	3	1		1
1		3		Kweli				2			1	2	1	1	1	1	1	1	1	1	1	1	1	1	1	1	2	1	1	1			3	3	1		6
1		3		Kweli				1			1	1	1	1	1	1	1	2	2	2	2	2	1	2	2	1	1	2	1	1			1	1	1		7
1		3		Kweli				2			1	2	1	1	1	1	2	1	2	1	1	2	2	2	2	1	2	2	1	1			2	2	2		1
1		3		Kweli				2			1	2	1	1	1	1	1	1	1	3	1	3	1	2	2	1	2	1	1	1			3	1	1		6
1		2		Kweli				1			1	1	1	1	1	1	1	1	2	1	1	1	1	1	1	1	2	1	1	1			2	2	1		6
1		2		Kweli				1			1	1	1	1	1	1	1	1	2	1	1	1	1	2	2	1	1	1	1	1			1	1	1		7
1		2		Kweli				1			1	1	1	1	1	1	1	1	2	1	1	1	1	1	1	1	2	1	1	1			2	2	1		6
1		1		Kweli				2			1	2	1	2	1	1	1	2	2	3	2	1	1	2	2	1	2	2	1	1			2	2	1		2
1		2		Kweli				2			1	2	1	1	1	1	1	1	2	2	1	1	1	1	1	1	1	1	1	1			1	3	1		5
1		2		Kweli				1			1	1	1	1	1	1	1	1	2	1	1	1	1	2	2	1	1	2	1	1			3	1	1		6
1		2		Kweli				1			1	1	1	1	1	1	1	1	2	1	1	1	1	2	2	1	3	2	1	1			2	2	1		6
1		3		Kweli				1			1	1	1	1	1	1	2	1	1	1	1	1	1	2	1	1	2	1	1	1			1	1	1		5
1		3		Kweli				2			1	2	1	2	1	1	1	1	2	1	1	2	1	2	1	1	2	1	1	1			1	1	1		7
1		3		Kweli				1			1	1	1	1	1	1	2	1	1	1	1	1	1	1	1	1	1	1	1	1			2	2	1		7
1		3		Kweli				1			1	1	1	1	1	1	1	1	2	2	1	1	1	1	2	1	1	1	1	1			2	2	1		6
1		1		Kweli				1			1	1	1	1	1	1	1	1	1	1	1	1	1	2	1	1	2	1	1	1			2	2	1		7
1		3		Kweli				1			1	1	1	1	1	1	1	1	2	1	1	1	2	2	2	1	1	1	1	1			3	3	1		6
1		1		Kweli				1			1	1	1	1	2	1	1	1	2	2	1	2	1	1	1	1	2	1	1	1			2	2	1		7
1		2		Kweli				2			1	2	1	1	1	1	1	1	2	2	2	2	1	2	2	1	2	1	1	1			1	2	2		7
1		2		Kweli				1			1	1	1	1	1	1	1	1	1	1	1	1	1	1	1	1	1	1	1	1			3	3	1		7
1		1		Kweli				2			1	2	1	1	1	1	1	1	2	2	1	1	1	2	1	1	2	2	1	1			2	2	1		2
1		1		Kweli				1			1	1	1	1	1	1	1	1	2	1	1	1	1	1	2	1	1	1	1	1			1	1	1		6
1		3		Kweli				1			1	1	1	1	1	1	1	2	1	2	1	2	1	2	1	1	2	1	1	1			1	1	1		7
1		3		Kweli				2			1	2	1	1	1	1	1	2	2	2	1	1	2	1	1	2	2	2	2	1			1	1	1		7
1		1		Kweli				2			1	2	1	1	1	1	2	2	2	2	1	1	1	2	2	1	2	1	1	1			1	1	1		6
1		3		Kweli				1			1	1	1	1	1	1	1	1	2	1	1	1	1	1	1	1	1	1	1	1			1	3	1		2
1		1		Kweli				1			1	1	1	1	2	1	1	1	1	2	1	1	1	1	1	1	1	3	1	1			2	2	1		7
1		2		Kweli				2			1	2	1	1	1	1	1	1	2	1	1	1	1	2	1	1	2	1	1	1			3	1	1		7
1		3		Kweli				1			1	1	1	1	1	1	1	1	1	1	1	1	1	2	1	1	2	1	1	1			1	1	1		6
1		2		Kweli				1			1	1	1	1	1	1	1	1	2	1	1	1	1	2	2	1	2	1	1	1			1	1	1		7
1		2		Kweli				1			1	1	1	1	1	1	1	1	1	1	1	1	1	1	1	1	1	1	1	1			2	2	1		4
1		1		Kweli				1			1	1	1	2	1	1	2	2	2	2	2	2	1	2	1	2	1	1	2	1			2	2	1		2
1		3		Kweli				1			1	1	1	1	1	1	1	1	1	1	1	1	2	2	2	1	2	1	1	1			3	2	1		4
1		3		Kweli				1			1	1	1	1	2	1	1	1	1	2	1	1	1	1	1	1	1	2	1	2			1	1	2		6
1		3		Kweli				1			1	1	1	1	1	1	1	2	1	2	1	2	1	2	2	1	1	2	1	1			1	1	1		7
1		2		Kweli				2			1	2	1	2	1	1	1	2	2	2	1	1	2	2	2	1	2	1	1	1			3	3	1		7
2		1		Kweli				2			1	2	1	1	1	1	3	2	2	2	3	3	1	1	2	1	2	1	1	1			2	2	1		4
2		3		Kweli				2			1	2	1	1	1	1	1	2	2	1	1	1	1	1	2	1	2	1	1	1			1	2	2		4
2		2		Kweli				2			1	2	1	1	2	1	1	2	2	2	1	1	1	1	1	1	2	1	1	1			2	2	2		7
1		2		Kweli				2			1	2	2	1	1	1	1	1	1	2	1	1	1	2	2	1	2	2	1	1			2	2	1		5
1		2		Kweli				2			1	2	1	1	1	2	2	2	2	2	1	2	1	2	1	1	1	1	1	1			3	2	1		6
1		2		Kweli				2			1	2	1	1	1	1	1	1	1	2	1	2	1	2	1	1	2	1	1	1			1	1	1		7
2		2		Kweli				2			1	2	1	1	1	1	2	1	1	1	1	1	1	1	1	1	2	1	1	1			3	2	1		4
1		3		Kweli				1			1	1	1	1	1	1	1	1	2	1	1	1	1	1	1	1	1	1	1	1			1	1	1		7
1		3		Kweli				1			1	1	1	1	1	1	1	1	2	1	1	2	1	2	1	2	2	1	1	1			1	3	1		8
1		2		Kweli				2			1	2	1	1	1	1	1	1	2	2	2	2	1	2	1	1	2	2	2	1			2	2	1		2
1		2		Kweli				2			1	2	1	1	1	1	1	1	2	2	2	2	1	2	1	2	2	2	2	1			2	2	1		7
2		3		Kweli				2			1	2	2	2	1	1	1	1	2	1	1	1	1	1	3	1	2	2	3	2			1	3	1		4
1		3		Kweli				1			1	1	1	1	1	1	1	1	2	1	1	1	1	2	2	1	1	1	1	1			2	2	1		2
1		2		Kweli				1			1	1	1	1	1	1	1	1	1	1	1	1	1	2	1	2	2	1	1	1			1	1	1		7
1		2		Kweli				2			1	2	1	1	1	1	1	1	2	2	1	2	1	2	2	1	2	1	1	1			2	2	1		4
2		2		Kweli				1			1	1	2	1	1	1	1	1	1	1	1	1	1	1	1	1	1	1	1	1			2	2	1		7
2		3		Kweli				2			1	2	1	1	2	1	1	2	2	1	1	1	1	1	1	2	2	1	1	1			1	2	1		4
2		1		Kweli				2			1	2	1	2	1	1	1	1	2	1	1	2	1	1	1	1	1	1	1	1			3	2	2		1
2		1		Kweli				2			1	2	1	1	1	1	2	2	2	2	1	1	2	1	1	2	2	1	1	1			3	3	1		2
2		1		Kweli				2			1	2	1	1	1	1	1	1	2	1	1	2	1	1	1	1	2	1	1	1			3	2	1		7
1		2		Kweli				2			1	2	1	1	1	1	2	1	1	1	1	2	1	2	1	1	2	1	1	1			1	1	1		7
2		1		Kweli				2			1	2	1	1	1	2	1	1	1	2	1	1	1	1	2	1	2	1	1	1			2	2	1		6
2		1		Kweli				3			1	3	1	1	1	1	1	1	2	1	1	1	1	2	2	1	1	1	1	1			1	1	1		2
2		1		Kweli				2			1	2	1	1	1	1	2	1	2	1	1	2	1	1	1	1	2	1	1	1			3	3	1		7
1		3		Kweli				2			1	2	1	1	1	1	1	1	3	2	1	1	1	1	2	1	2	1	1	1			2	2	1		6
2		1		Kweli				2			1	2	1	1	1	1	1	2	2	2	1	1	1	1	1	1	2	2	1	1			1	2	1		5
1		3		Si kweli				1			2	1	1	1	1	1	1	2	1	1	1	1	1	1	2	1	1	1	1	1			1	2	1		7
2		2		Kweli				2			1	2	1	1	2	1	2	2	1	1	1	1	2	1	1	1	2	1	2	1			2	2	1		6
2		1		Kweli				2			1	2	1	1	1	1	1	2	2	2	1	1	2	2	1	2	2	1	1	2			2	2	2		7
2		2		Kweli				2			1	2	1	1	1	1	1	2	1	2	1	1	1	1	2	1	2	1	1	1			1	2	1		5
1		3		Kweli				2			1	2	2	1	1	1	1	1	2	2	2	2	1	2	1	1	2	1	2	2			2	2	1		2
2		1		Kweli				2			1	2	1	1	1	1	3	2	1	2	1	1	1	1	2	1	2	1	1	1			1	1	2		7
2		1		Kweli				2			1	2	1	1	2	1	1	2	2	2	1	1	1	1	2	2	1	2	1	2			3	3	1		5
1		3		Kweli				3			1	3	1	1	1	1	3	1	3	1	1	3	1	1	1	1	1	1	1	1			2	2	1		7
1		2		Kweli				2			1	2	1	1	1	1	2	1	3	3	1	1	1	2	2	2	2	1	1	1			1	1	1		7
1		3		Kweli				2			1	2	1	1	1	1	2	1	2	2	1	2	1	1	1	1	2	1	2	1			2	2	1		7
2		2		Kweli				1			1	1	1	1	1	1	2	2	2	1	1	1	1	1	1	2	1	2	1	1			1	2	1		7
1		3		Kweli				1			1	1	1	1	1	1	1	1	1	1	1	1	1	1	3	1	2	1	1	1			2	2	1		7
2		3		Kweli				2			1	2	1	1	1	1	2	1	2	2	1	1	1	1	2	1	3	3	1	1			1	2	1		4
1		2		Kweli				2			1	2	1	1	1	1	1	1	1	1	3	3	1	2	1	1	1	1	1	1			1	1	1		7
1		2		Kweli				2			1	2	1	1	1	1	1	1	2	1	1	2	1	2	1	1	2	1	1	1			1	1	1		7
2		2		Kweli				1			1	1	1	1	1	1	1	1	1	1	1	1	1	1	1	1	1	2	1	1			2	3	1		7
1		2		Kweli				2			1	2	1	1	1	1	1	1	1	2	1	2	1	2	1	1	2	1	1	1			1	1	1		7
1		2		Kweli				2			1	2	1	1	2	1	1	1	1	2	1	1	1	2	2	1	2	1	2	1			3	3	1		4
1		3		Kweli				1			1	1	1	1	1	1	1	1	3	3	1	1	1	1	1	1	2	1	1	1			1	1	1		2
2		1		Kweli				2			1	2	1	1	1	1	1	2	2	2	2	1	1	1	2	1	2	1	1	1			2	2	1		4
1		1		Kweli				1			1	1	1	1	1	1	1	1	2	2	2	2	1	2	1	1	3	1	1	1			1	1	1		2
2		3		Si kweli				3			2	3	2	2	3	2	2	2	3	2	2	2	1	1	3	1	2	3	1	1			1	3	1		4
1		1		Kweli				1			1	1	1	1	1	1	1	1	1	1	1	1	2	1	2	1	1	2	1	1			1	1	1		6
2		1		Kweli				2			1	2	1	1	3	1	1	2	1	2	1	1	1	1	1	2	1	1	1	1			2	2	1		7
1		2		Kweli				2			1	2	1	1	1	1	1	1	2	2	1	1	1	2	1	1	1	1	1	1			3	2	1		7
2		3		Kweli				2			1	2	1	1	1	1	1	1	2	1	1	1	1	1	1	3	3	1	1	1			2	2	1		6
1		2		Kweli				1			1	1	1	1	1	1	1	1	2	2	1	2	1	2	2	1	1	2	1	1			2	2	1		7
2		1		Kweli				2			1	2	1	1	1	2	1	2	2	2	1	1	1	1	1	1	1	1	1	1			1	2	1		6
2		3		Kweli				2			1	2	1	1	2	1	1	1	2	1	1	1	1	1	1	2	2	1	1	1			1	2	1		2
2		2		Kweli				2			1	2	1	1	1	1	1	2	1	1	1	1	2	1	1	1	2	1	1	1			2	2	1		5
2		1		Kweli				2			1	2	1	1	1	1	2	2	2	1	1	3	3	1	3	3	3	3	3	1			2	2	2		7
1		3		Kweli				1			1	1	1	1	1	1	1	1	1	2	1	1	1	1	1	1	1	1	1	1			1	1	1		7
1		1		Kweli				1			1	1	1	1	1	1	1	1	2	2	1	1	1	2	1	1	2	1	1	1			2	2	1		7
1		3		Kweli				1			1	1	1	1	1	1	1	1	3	2	1	1	1	1	1	1	3	1	1	1			1	1	1		7
1		1		Kweli				2			1	2	1	1	1	1	1	1	1	2	1	1	1	1	1	1	2	2	1	1			2	1	1		1
2		3		Kweli				2			1	2	1	1	1	1	1	1	2	2	1	1	1	1	1	1	1	1	1	1			1	2	1		6
1		2		Kweli				2			1	2	1	1	1	1	1	1	2	2	1	1	1	2	1	1	2	1	1	1			2	2	1		7
2		1		Kweli				2			1	2	1	1	1	1	2	1	1	2	1	1	1	1	2	1	2	1	1	1			2	2	1		6
1		1		Kweli				1			1	1	1	1	1	1	1	1	2	2	1	1	1	1	1	1	2	1	1	1			2	2	1		7
2		3		Kweli				2			1	2	1	1	1	1	1	1	1	1	1	1	1	1	1	1	3	3	3	1			1	2	1		5
1		2		Kweli				2			1	2	1	1	1	1	1	1	2	1	1	1	1	2	2	1	2	1	1	1			3	3	1		7
1		1		Kweli				1			1	1	1	1	1	1	1	1	1	1	1	2	1	2	1	1	1	1	1	1			3	3	1		7
2		2		Kweli				2			1	2	1	1	1	1	1	1	2	1	1	2	1	1	1	1	2	1	1	1			3	2	1		7
1		2		Kweli				2			1	2	1	1	1	1	1	1	2	2	1	1	1	2	1	1	2	1	1	1			2	2	1		7
1		2		Kweli				2			1	2	2	1	1	1	1	1	1	2	1	2	1	2	2	1	2	2	1	1			2	2	1		4
2		3		Kweli				2			1	2	1	1	1	1	1	2	1	2	1	1	1	2	3	1	3	1	1	1			2	2	1		6
1		3		Kweli				2			1	2	1	1	1	1	2	1	2	1	1	1	1	1	1	1	2	1	1	1			2	2	1		1
1		1		Kweli				2			1	2	1	1	1	1	1	2	2	1	1	1	1	2	1	1	2	2	1	1			2	2	1		6
2		2		Kweli				2			1	2	1	1	1	1	2	2	2	1	2	1	1	1	2	2	2	1	1	1			1	1	1		4
1		2		Kweli				2			1	2	1	1	1	1	1	1	1	2	1	1	1	2	2	2	2	1	1	1			2	2	1		7
2		3		Kweli				2			1	2	1	1	1	1	2	1	2	1	1	1	1	1	1	1	1	1	1	1			1	2	1		2
2		1		Kweli				2			1	2	1	1	2	1	2	2	2	2	2	1	2	1	2	2	2	2	1	1			1	2	1		6
2		3		Kweli				2			1	2	1	1	1	1	1	2	1	1	1	1	1	2	2	1	2	2	1	1			1	2	1		7
1		2		Kweli				1			1	1	1	1	1	1	1	1	2	2	1	1	1	1	1	1	1	1	1	1			2	2	1		7
1		1		Kweli				2			1	2	1	1	2	1	1	1	1	2	1	1	2	2	1	1	2	1	1	1			2	2	1		6
1		3		Kweli				2			1	2	1	1	1	1	1	2	2	1	1	1	1	1	1	1	2	1	1	1			2	2	1		7
1		1		Kweli				1			1	1	1	1	2	2	3	2	2	2	2	2	2	2	1	2	2	2	2	1			2	2	1		7
1		3		Kweli				2			1	2	1	1	1	1	1	1	2	2	1	1	1	2	2	1	2	1	1	1			1	2	1		7
1		2		Kweli				1			1	1	1	1	1	1	2	1	2	2	1	2	1	1	1	1	2	1	1	1			2	2	1		2
1		2		Kweli				1			1	1	1	1	1	1	1	2	2	2	1	1	1	2	1	1	2	1	1	1			2	2	1		7
1		3		Kweli				1			1	1	1	1	2	1	1	1	1	1	1	1	1	1	1	1	1	1	1	1			1	1	1		1
1		2		Kweli				2			1	2	1	1	1	1	2	2	2	2	1	1	1	2	2	1	2	1	1	1			2	1	1		6
1		3		Kweli				2			1	2	1	1	1	1	1	1	2	1	1	1	1	1	1	1	1	1	1	1			2	2	1		4
1		3		Kweli				1			1	1	1	1	1	1	2	1	2	2	1	1	1	1	2	1	1	2	2	1			2	2	1		6
2		1		Kweli				2			1	2	1	1	1	1	1	2	2	2	1	1	2	1	2	2	2	1	1	1			2	2	1		4
1		1		Kweli				1			1	1	1	1	1	1	1	2	2	2	1	2	2	2	2	2	2	1	2	2			3	3	1		4
1		2		Kweli				1			1	1	1	1	1	1	1	1	2	1	1	1	1	2	1	1	1	1	1	1			1	1	1		6
1		3		Kweli				2			1	2	1	1	1	1	2	1	1	2	1	1	1	2	2	1	2	1	1	1			1	1	1		7
1		2		Kweli				1			1	1	2	1	1	1	1	1	2	2	1	1	1	2	1	1	2	1	1	1			1	1	1		4
1		2		Kweli				1			1	1	1	1	1	1	1	1	1	1	1	1	1	2	1	1	1	1	1	1			3	1	1		2
1		3		Kweli				1			1	1	1	1	1	1	1	1	2	2	1	1	1	1	1	1	1	1	1	1			3	3	1		2
1		3		Kweli				2			1	2	1	1	1	1	1	1	2	2	1	1	1	2	1	1	2	2	1	1			1	1	1		6
2		3		Kweli				1			1	1	1	1	1	1	1	2	2	1	1	1	1	2	1	1	2	1	1	1			3	2	1		7
1		1		Kweli				1			1	1	1	1	1	1	1	1	2	1	1	1	1	1	1	1	1	1	1	1			3	3	1		7
1		2		Kweli				1			1	1	1	1	1	1	1	1	1	1	1	1	1	2	1	2	2	2	1	1			1	1	1		1
1		1		Kweli				2			1	2	1	1	1	1	2	2	1	2	1	1	1	2	2	1	2	1	1	1			1	2	1		7
2		1		Kweli				2			1	2	1	1	2	1	1	2	1	2	1	1	1	1	1	1	1	2	1	1			1	2	1		7
1		2		Kweli				1			1	1	1	1	1	1	1	1	1	1	1	1	1	2	1	1	2	1	1	1			1	1	1		6
1		1		Kweli				1			1	1	1	1	1	1	1	1	1	2	1	1	1	1	1	1	1	1	1	1			1	1	1		1
2		2		Kweli				1			1	1	1	1	1	1	1	1	2	1	1	1	2	2	1	2	2	1	1	1			1	1	1		6
2		2		Kweli				1			1	1	1	1	1	1	1	2	2	1	1	1	1	1	1	2	2	1	1	1			1	2	2		6
2		1		Kweli				2			1	2	1	1	2	1	1	3	2	2	1	2	1	1	2	1	2	1	1	1			2	2	1		4
2		2		Kweli				1			1	1	1	1	1	1	1	1	2	1	1	1	2	1	2	1	1	1	1	1			1	2	1		5
2		2		Kweli				2			1	2	1	1	1	1	1	1	1	1	1	1	1	2	2	1	1	1	1	1			2	2	1		2
1		3		Kweli				2			1	2	2	1	1	1	1	1	2	1	1	1	1	2	2	1	1	1	1	1			1	1	2		7
2		1		Kweli				3			1	3	1	1	1	1	1	2	1	2	1	1	1	2	1	1	2	1	1	2			1	2	1		6
1		1		Kweli				2			1	2	1	1	1	1	1	2	2	1	1	1	1	2	2	1	2	1	2	2			2	2	1		6
2		1		Kweli				3			1	3	1	1	1	1	1	2	1	2	1	1	1	2	1	1	2	1	1	1			1	2	1		6
1		2		Kweli				1			1	1	1	1	1	1	1	1	1	1	1	1	1	1	2	1	1	1	1	1			1	1	1		7
1		2		Kweli				1			1	1	1	1	1	1	1	1	1	1	1	1	1	2	1	1	1	1	1	1			1	1	1		2
1		1		Kweli				1			1	1	1	1	1	1	1	1	1	1	1	1	1	1	1	1	1	1	1	1			3	3	1		1
1		1		Kweli				1			1	1	1	1	1	1	1	1	1	2	1	1	1	1	1	1	1	1	1	1			1	3	1		1
2		1		Kweli				2			1	2	1	1	1	1	1	2	1	2	1	1	2	1	1	1	1	1	1	1			1	1	1		7
1		3		Kweli				2			1	2	1	1	1	1	1	1	1	1	1	1	1	2	1	1	2	2	1	1			3	3	1		7
1		3		Kweli				2			1	2	1	1	1	1	1	1	1	1	1	1	1	1	1	1	2	1	1	1			3	2	1		1
1		3		Kweli				2			1	2	1	1	1	1	1	1	1	1	1	1	1	2	1	1	2	1	2	1			1	1	1		7
1		1		Si kweli				1			2	1	1	1	1	1	1	1	2	2	1	1	1	2	2	1	2	1	1	1			3	3	1		7
1		2		Kweli				2			1	2	1	1	2	1	1	1	2	2	1	1	1	2	1	1	2	1	1	1			3	1	1		6
2		2		Kweli				2			1	2	1	1	2	1	1	1	1	1	1	1	1	1	1	1	2	1	1	1			1	2	1		7
1		3		Kweli				2			1	2	1	1	1	1	1	1	2	1	1	2	1	2	1	1	2	1	2	1			3	1	1		1
1		1		Si kweli				1			2	1	1	1	2	2	1	2	2	2	2	2	2	1	1	1	1	1	1	1			1	1	1		1
1		1		Si kweli				1			2	1	2	1	1	1	1	1	1	1	1	1	1	1	1	1	1	1	1	1			2	2	1		2
2		1		Kweli				2			1	2	1	1	1	1	1	2	1	1	1	1	1	2	2	2	2	1	1	2			2	2	1		7
1		2		Kweli				2			1	2	1	1	1	1	2	1	1	2	1	1	1	1	1	1	2	1	1	1			1	1	1		2
1		1		Kweli				2			1	2	1	2	1	1	1	1	1	2	2	2	1	2	1	1	1	1	1	1			3	3	1		2
1		3		Kweli				1			1	1	1	1	1	1	1	1	2	1	1	1	1	1	1	1	1	1	1	1			3	3	1		7
1		1		Kweli				2			1	2	1	1	1	1	2	1	2	1	1	2	2	2	1	1	1	1	1	1			2	2	1		7
1		3		Kweli				1			1	1	1	1	1	1	1	1	1	2	1	1	1	1	1	1	1	1	1	1			1	1	1		5
1		2		Kweli				1			1	1	1	1	1	1	1	2	1	1	1	2	1	2	1	1	2	1	1	1			2	1	1		7
1		3		Kweli				2			1	2	1	1	1	1	1	1	1	1	1	1	1	1	1	1	2	1	1	1			1	1	1		6
1		1		Kweli				1			1	1	1	1	1	1	1	1	1	1	1	1	1	1	1	1	1	1	1	1			3	3	1		7
1		1		Kweli				1			1	1	1	2	1	1	2	1	2	2	2	1	2	1	2	2	2	2	1	2			3	3	2		2
2		2		Kweli				1			1	1	1	1	1	1	1	2	2	1	1	1	1	1	1	2	2	1	1	1			1	2	1		6
1		2		Kweli				2			1	2	1	1	2	1	2	1	2	1	2	2	1	2	1	1	2	1	1	1			1	1	1		1
1		3		Kweli				1			1	1	2	1	1	1	1	1	1	1	2	1	2	1	1	1	2	1	1	1			1	1	1		7
2		3		Kweli				1			1	1	1	1	1	1	1	2	1	1	1	2	1	1	1	2	2	1	1	1			2	2	1		6
1		1		Kweli				2			1	2	1	2	1	2	2	1	2	1	1	2	1	2	1	1	2	1	2	1			2	2	1		7
2		3		Kweli				2			1	2	1	1	1	1	1	2	2	1	1	1	1	2	1	1	2	1	1	1			2	2	1		7
1		3		Kweli				1			1	1	1	2	2	3	2	2	2	1	1	2	1	2	1	2	2	2	1	1			1	1	1		1
1		1		Si kweli				1			2	1	1	1	2	1	1	2	1	1	1	2	2	2	2	1	2	1	1	1			2	2	1		1
2		2		Kweli				1			1	1	1	1	1	1	1	1	2	1	1	1	1	2	1	1	2	1	1	1			1	1	1		6
2		3		Kweli				2			1	2	1	2	1	1	2	2	1	1	1	2	1	1	2	1	2	1	1	1			2	2	1		7
2		3		Kweli				2			1	2	1	1	1	1	2	2	1	2	1	2	1	1	2	2	2	1	1	1			3	3	1		6
1		2		Kweli				1			1	1	1	1	1	1	1	2	1	1	1	2	1	2	1	1	2	1	1	1			2	2	1		7
1		2		Kweli				1			1	1	1	1	1	1	1	1	1	2	1	1	1	2	1	1	1	1	1	1			2	2	1		6
2		1		Kweli				2			1	2	1	1	1	1	1	1	2	1	1	2	1	1	1	1	2	1	1	1			2	2	1		6
1		2		Kweli				3			1	3	3	1	3	3	3	3	3	3	1	3	1	2	1	1	2	1	3	3			2	2	2		1
1		3		Kweli				1			1	1	1	2	1	1	3	1	2	1	1	2	1	2	2	1	2	1	1	1			2	2	1		1
1		2		Kweli				2			1	2	1	1	1	1	3	1	1	3	1	2	1	2	2	1	2	1	3	1			2	2	1		2
1		2		Kweli				2			1	2	1	1	1	2	1	1	1	1	1	1	1	3	3	3	3	1	1	1			2	2	1		8
1		1		Kweli				1			1	1	1	3	2	1	3	2	3	3	3	3	1	3	2	1	3	1	3	1			3	3	1		8
1		2		Kweli				3			1	3	1	1	1	1	3	3	3	3	1	3	3	1	2	1	3	1	1	1			2	2	2		7
2		1		Kweli				1			1	1	1	1	1	1	1	3	1	1	1	3	1	3	3	3	3	3	1	1			3	2	1		6
2		3		Kweli				2			1	2	1	1	2	2	2	2	2	2	1	1	2	1	1	2	2	2	1	2			2	2	1		2
1		2		Kweli				3			1	3	1	1	1	1	3	2	1	3	1	3	1	2	2	1	2	1	1	1			3	1	1		4
1		1		Kweli				1			1	1	1	1	1	1	1	2	2	2	1	1	2	2	1	1	2	2	1	1			2	3	1		5
2		3		Kweli				2			1	2	1	1	1	1	2	2	1	2	1	2	1	2	2	1	2	1	1	1			1	2	1		6
1		2		Kweli				1			1	1	1	1	2	3	3	2	3	3	3	3	1	2	1	1	2	1	1	1			3	3	1		7
2		3		Kweli				2			1	2	1	1	1	1	1	2	1	3	1	1	1	2	1	1	2	1	1	1			2	2	1		2
1		3		Kweli				2			1	2	1	1	1	1	1	2	2	3	1	1	1	2	1	1	2	1	1	1			3	1	1		7
2		3		Kweli				2			1	2	2	2	1	1	1	1	1	1	1	1	1	1	1	1	2	1	1	1			1	1	1		2
1		3		Kweli				2			1	2	2	1	1	1	3	2	2	3	1	1	1	3	1	1	3	1	1	1			2	2	1		7
1		2		Kweli				1			1	1	1	1	1	1	1	1	1	1	1	1	1	2	1	1	2	1	1	1			2	2	1		7
1		3		Kweli				3			1	3	1	1	1	1	3	2	3	3	1	3	1	2	2	1	1	2	1	1			2	1	1		7
2		3		Kweli				1			1	1	1	1	1	1	1	1	1	1	1	1	1	2	1	1	2	1	1	1			1	2	1		6
1		3		Kweli				1			1	1	1	1	1	1	1	1	2	1	1	1	1	2	1	1	1	1	1	1			2	2	1		6
2		3		Kweli				2			1	2	1	1	1	1	1	2	1	2	1	1	1	2	2	2	2	1	1	1			2	2	1		2
2		3		Kweli				1			1	1	1	1	1	1	1	1	2	1	1	1	1	2	2	1	2	2	1	1			1	2	1		7
1		3		Kweli				2			1	2	1	1	1	1	1	1	2	1	1	1	1	1	1	1	1	1	1	1			2	1	1		7
1		3		Kweli				1			1	1	1	1	1	1	1	2	2	2	1	1	1	2	1	1	1	1	1	1			3	2	1		7
2		3		Kweli				3			1	3	1	1	1	1	3	1	2	2	2	3	3	3	1	3	2	3	3	3			2	3	1		4
1		2		Kweli				3			1	3	3	3	1	1	3	1	2	3	3	3	1	2	2	1	3	1	1	1			1	2	1		4
2		1		Kweli				2			1	2	1	1	2	1	1	3	3	2	1	1	3	3	3	3	3	3	3	3			3	3	1		4
1		3		Kweli				2			1	2	1	1	1	1	1	3	2	3	3	1	1	2	2	1	2	2	1	1			2	3	1		7
1		2		Kweli				3			1	3	1	1	1	1	1	1	1	3	1	1	1	1	1	1	2	1	1	1			1	1	1		7
1		1		Kweli				3			1	3	1	1	1	1	3	1	3	3	1	3	1	2	2	2	3	1	1	1			3	1	1		7
1		3		Kweli				1			1	1	1	1	1	1	1	1	2	2	1	1	1	2	1	1	2	1	1	1			2	2	1		7
2		3		Kweli				2			1	2	1	1	1	1	1	2	1	2	1	1	1	1	2	2	2	1	1	1			1	1	1		2
1		1		Kweli				1			1	1	2	1	1	1	2	1	1	2	1	3	1	2	2	1	3	1	1	1			2	2	2		4
1		1		Kweli				3			1	3	1	1	2	1	1	1	3	3	1	3	1	3	2	1	3	1	1	2			1	1	1		6
1		3		Kweli				3			1	3	1	1	1	1	3	3	2	3	1	1	3	1	1	1	2	2	1	1			2	2	1		7
1		1		Kweli				3			1	3	1	1	2	1	3	2	3	3	3	3	3	3	3	3	3	1	3	1			1	1	1		6
1		2		Kweli				1			1	1	1	1	1	1	1	1	1	3	1	1	1	2	3	1	3	1	1	1			2	2	1		2
1		2		Kweli				3			1	3	1	1	1	1	1	1	3	3	1	3	1	1	3	2	3	1	1	1			1	2	1		6
2		1		Kweli				2			1	2	1	3	1	1	3	1	1	3	3	3	3	1	3	3	3	3	3	3			2	2	2		7
2		1		Kweli				2			1	2	1	1	1	1	2	2	2	2	2	1	1	2	3	1	3	1	1	3			1	2	1		7
1		1		Kweli				2			1	2	1	1	1	1	1	2	2	1	1	3	1	2	1	1	3	2	1	1			2	2	1		6
1		3		Kweli				3			1	3	1	1	1	1	1	2	2	2	1	2	2	3	1	1	2	1	1	1			2	2	1		5
1		1		Kweli				2			1	2	1	1	1	1	1	1	1	2	1	1	1	3	1	1	2	1	1	1			2	2	1		6
2		1		Kweli				2			1	2	1	3	1	1	3	3	1	1	3	3	3	3	3	3	3	3	3	3			2	2	1		6
1		2		Kweli				1			1	1	1	1	1	1	1	1	1	3	1	1	1	2	3	1	3	1	1	1			2	2	1		2
1		2		Kweli				3			1	3	2	1	1	1	1	1	2	3	3	3	1	2	1	1	3	2	1	1			1	1	1		1
1		2		Kweli				1			1	1	1	1	1	1	1	1	1	3	1	1	1	2	3	1	3	1	1	1			2	2	1		2
1		1		Kweli				3			1	3	2	3	1	1	3	3	1	1	1	3	1	2	1	1	2	1	3	1			3	2	1		2
1		3		Kweli				3			1	3	1	1	1	1	1	1	3	3	1	1	1	1	2	1	3	1	1	1			3	1	1		7
1		3		Kweli				2			1	2	1	2	1	1	1	1	2	1	1	2	1	2	1	1	2	1	1	1			2	2	2		2
1		2		Kweli				2			1	2	1	1	1	1	3	3	2	3	3	1	1	2	3	1	3	1	1	1			2	2	2		7
2		3		Kweli				1			1	1	1	1	1	1	1	2	1	1	1	1	1	1	2	1	2	1	1	1			1	2	1		4
1		1		Kweli				3			1	3	1	1	1	1	1	1	1	3	1	1	1	1	1	1	1	1	1	1			2	1	1		7
1		1		Kweli				1			1	1	1	3	1	1	3	1	3	3	1	3	1	3	3	1	3	1	1	1			3	2	1		8
1		1		Kweli				2			1	2	1	1	2	3	3	1	1	1	1	3	1	2	1	3	1	3	1	1			2	1	1		7
1		3		Kweli				2			1	2	1	1	1	1	1	3	3	3	1	1	3	1	1	1	2	2	1	1			2	2	1		7
2		3		Kweli				2			1	2	1	1	2	2	1	2	2	2	1	1	1	1	2	1	2	1	1	1			2	1	1		4
1		3		Kweli				1			1	1	1	1	1	1	2	2	2	2	1	2	1	1	1	1	1	2	1	1			3	1	1		6
2		3		Kweli				1			1	1	1	1	1	1	1	2	3	1	1	2	3	3	3	3	3	3	3	3			1	1	1		4
1		1		Kweli				2			1	2	1	1	1	1	2	1	2	1	1	2	1	2	1	1	2	1	1	1			2	1	1		7
2		3		Kweli				1			1	1	1	1	1	1	1	1	2	1	1	1	1	1	1	1	1	1	1	1			1	1	1		1
1		1		Kweli				3			1	3	1	1	1	1	1	1	3	3	3	1	1	3	1	1	3	1	1	1			3	3	1		2
1		2		Kweli				2			1	2	1	1	1	1	2	2	2	3	1	1	1	1	1	1	2	2	1	1			2	2	1		2
2		1		Kweli				3			1	3	2	1	1	1	3	3	1	3	3	3	3	3	3	3	3	3	1	2			1	1	1		4
1		1		Kweli				3			1	3	1	1	1	1	1	1	2	3	1	1	1	2	1	1	3	1	1	1			3	1	1		1
1		1		Kweli				1			1	1	1	1	1	1	3	1	1	3	1	3	1	3	1	1	3	1	1	1			1	1	1		7
2		1		Si kweli				1			2	1	1	2	1	1	1	1	1	1	1	1	1	1	1	1	2	2	3	3			1	1	2		6
1		1		Kweli				1			1	1	1	3	1	1	1	1	3	3	1	1	1	1	1	1	1	1	1	1			3	3	1		6
2		1		Si kweli				1			2	1	1	1	1	1	1	1	1	1	1	1	1	1	1	1	1	1	1	1			1	1	2		3
2		1		Kweli				3			1	3	1	3	3	3	3	3	3	1	1	3	3	3	3	3	3	3	3	3			2	2	1		7
1		3		Kweli				2			1	2	1	1	1	1	2	1	2	1	1	2	1	2	1	1	1	1	1	1			1	1	1		7
2		3		Kweli				3			1	3	1	1	1	1	3	3	1	1	1	3	3	3	3	3	3	3	3	3			3	2	1		4
1		2		Kweli				2			1	2	1	1	1	1	3	1	3	3	1	3	1	1	1	1	3	1	1	1			1	1	1		7
2		3		Kweli				1			1	1	1	1	2	1	1	2	2	2	1	1	1	2	1	1	2	1	1	1			2	2	1		4
2		1		Kweli				3			1	3	1	1	1	1	3	3	2	3	1	3	3	3	3	2	3	1	2	1			2	2	1		7
2		3		Kweli				1			1	1	1	1	1	1	3	2	2	2	1	3	1	2	1	1	2	1	1	1			3	3	1		6
1		3		Kweli				2			1	2	1	1	2	1	1	1	1	3	1	1	1	1	2	1	1	2	1	1			2	2	1		7
2		3		Kweli				2			1	2	1	1	1	1	1	2	1	2	1	1	2	1	1	1	2	1	1	1			2	2	1		7
1		2		Kweli				2			1	2	1	1	1	1	1	1	2	3	1	3	1	3	1	1	3	1	1	1			2	2	1		5
2		3		Kweli				2			1	2	2	1	1	1	1	3	3	3	1	1	1	1	1	1	2	1	1	1			1	2	1		4
1		3		Kweli				1			1	1	1	1	1	1	1	1	1	1	1	1	1	2	1	1	1	1	1	1			1	1	1		6
2		2		Kweli				1			1	1	1	1	1	1	1	1	1	3	3	1	1	2	1	1	2	1	1	2			3	3	1		4
1		2		Si kweli				2			2	2	2	2	2	2	2	1	1	2	1	1	2	3	2	3	2	3	2	3			3	2	1		6
2		1		Kweli				2			1	2	1	1	1	1	3	2	2	1	1	3	1	2	1	1	3	1	1	1			3	1	1		5
1		1		Kweli				1			1	1	1	1	1	1	1	2	1	1	1	1	1	2	2	1	2	2	1	1			1	2	1		7
2		2		Kweli				1			1	1	1	3	3	3	3	3	3	3	3	3	1	3	3	3	3	3	3	3			3	3	1		1
2		2		Kweli				1			1	1	1	1	1	1	1	1	1	2	1	3	1	1	3	3	3	3	3	3			2	2	1		7
2		3		Kweli				2			1	2	1	1	1	1	1	2	2	2	1	1	3	3	3	3	3	3	3	3			2	2	1		6
2		2		Kweli				3			1	3	1	3	1	1	3	3	3	3	1	3	1	3	1	3	3	1	3	1			2	2	1		7
1		3		Kweli				2			1	2	1	1	1	1	1	1	2	2	2	2	1	2	1	1	2	2	1	1			3	2	1		7
2		3		Kweli				1			1	1	1	1	1	1	3	2	2	2	1	3	3	3	3	3	3	3	3	3			1	2	1		7
2		3		Kweli				2			1	2	1	1	2	1	1	2	1	2	1	1	1	2	2	1	1	1	1	1			2	2	1		7
2		1		Kweli				2			1	2	1	1	1	3	3	3	2	2	3	3	1	1	3	3	3	3	3	3			3	3	1		6
2		2		Kweli				1			1	1	1	1	1	1	1	1	2	1	1	1	1	2	2	1	1	2	1	1			2	2	1		4
2		2		Kweli				1			1	1	1	1	1	1	1	2	1	1	1	1	3	3	3	3	3	3	3	3			2	2	1		7
1		1		Kweli				1			1	1	1	1	1	1	1	3	2	3	1	1	1	2	1	1	2	1	1	1			2	2	1		7
1		1		Kweli				1			1	1	1	1	2	1	1	1	2	2	1	1	2	2	1	2	1	3	1	3			3	3	2		4
1		1		Kweli				2			1	2	1	1	1	1	3	1	2	3	1	3	1	1	1	3	3	1	1	1			2	2	1		7
1		2		Kweli				1			1	1	1	1	1	1	1	3	2	2	1	1	1	1	1	1	3	1	1	1			2	2	1		5
1		2		Kweli				3			1	3	1	2	1	1	2	1	3	3	1	3	1	2	1	3	2	2	1	1			2	1	1		8
1		3		Kweli				2			1	2	1	1	1	1	2	1	2	2	1	2	1	2	1	1	2	2	1	1			1	1	1		6
1		2		Kweli				1			1	1	1	1	1	1	1	1	1	3	1	1	1	3	1	1	1	1	1	1			3	3	1		6
1		1		Kweli				1			1	1	1	1	1	1	1	1	2	1	1	3	1	1	1	1	3	1	1	1			2	2	1		1
1		3		Kweli				1			1	1	1	1	1	1	1	1	3	3	3	3	1	1	1	1	1	1	1	1			2	2	1		6
1		2		Kweli				1			1	1	1	1	1	1	1	1	1	3	3	1	1	1	1	1	3	1	1	1			2	2	1		5
1		3		Kweli				1			1	1	1	1	1	1	1	1	3	3	3	3	1	1	1	1	3	1	1	1			2	2	1		1
2		2		Si kweli				2			2	2	1	1	1	1	1	1	2	2	1	1	1	1	1	1	1	1	2	1			2	1	1		7
2		1		Kweli				2			1	2	1	1	1	1	2	2	1	1	1	3	1	2	3	3	3	1	1	1			2	2	1		7
1		1		Kweli				2			1	2	1	3	2	1	3	3	2	3	3	3	1	2	1	1	3	3	3	1			3	3	1		6
1		3		Kweli				1			1	1	2	1	1	1	1	1	3	3	1	3	1	1	1	1	3	1	1	1			2	2	1		7
1		1		Kweli				1			1	1	1	1	2	1	2	1	2	2	1	2	1	2	1	1	2	1	1	1			1	3	1		7
1		3		Kweli				1			1	1	1	1	1	1	1	1	1	1	1	1	1	2	1	1	1	1	1	1			1	1	1		6
2		2		Kweli				2			1	2	1	1	1	1	1	2	1	2	3	3	2	1	1	1	3	1	1	1			3	1	1		1
1		1		Kweli				1			1	1	1	1	1	1	1	1	1	2	1	1	1	1	1	1	3	1	3	1			2	1	1		6
1		3		Kweli				1			1	1	2	1	1	1	1	1	2	3	3	3	1	1	3	1	2	1	1	1			1	3	1		5
1		2		Kweli				1			1	1	1	1	1	1	1	1	2	1	1	1	1	2	2	1	1	2	1	1			2	2	1		4
2		2		Kweli				2			1	2	1	2	1	1	1	2	2	1	1	2	3	3	3	3	3	3	3	3			1	3	1		2
1		2		Sijui				3			3	3	1	1	1	1	1	1	1	3	1	3	1	2	2	1	1	1	1	1			3	2	1		7
1		1		Kweli				2			1	2	2	1	1	1	3	3	1	3	1	3	1	1	1	1	3	1	1	1			2	2	1		7
1		2		Kweli				2			1	2	1	1	2	1	3	3	2	1	1	1	1	3	1	1	1	1	1	1			3	2	1		7
1		2		Kweli				1			1	1	1	1	1	2	1	1	1	2	1	1	1	2	1	1	2	1	1	1			2	2	1		1
1		2		Kweli				2			1	2	2	1	1	1	2	2	2	2	2	1	1	2	2	1	1	1	1	1			2	2	1		1
1		3		Kweli				1			1	1	1	1	1	1	1	1	3	3	1	1	1	1	1	1	3	1	1	1			1	1	1		6
1		1		Kweli				2			1	2	2	1	1	1	3	3	2	3	1	3	1	1	1	2	3	1	2	1			3	3	1		6
2		3		Kweli				1			1	1	1	2	1	1	2	1	1	2	2	1	1	2	2	1	1	1	1	1			3	3	1		8
2		3		Kweli				2			1	2	1	1	1	2	2	2	2	2	2	2	2	2	3	3	3	3	3	3			3	4	1		6
1		2		Kweli				2			1	2	1	1	3	1	1	2	2	2	1	1	1	1	2	1	1	2	2	1			2	2	1		7
1		2		Kweli				1			1	1	1	1	1	1	1	1	1	3	1	1	1	1	1	1	3	3	1	1			2	2	1		1
1		2		Kweli				1			1	1	1	1	1	1	1	1	2	3	1	1	1	1	1	1	3	1	1	1			1	1	1		7
1		1		Kweli				1			1	1	1	1	1	1	3	1	2	2	1	3	1	2	2	1	2	1	1	1			3	1	1		6
1		1		Kweli				1			1	1	1	1	1	1	1	1	2	1	1	1	1	2	3	3	3	1	1	1			2	2	1		7
2		1		Kweli				1			1	1	1	1	2	1	1	1	2	3	1	3	1	1	2	1	2	1	1	1			3	1	1		6
1		3		Kweli				2			1	2	1	1	1	1	1	2	2	2	1	1	1	2	1	1	2	2	1	1			1	1	1		4
1		2		Kweli				3			1	3	3	1	1	1	3	3	3	1	2	3	1	2	1	1	2	2	1	1			2	3	1		7
1		2		Kweli				1			1	1	1	1	1	1	3	1	3	3	1	3	1	1	2	1	3	1	1	1			2	1	1		6
2		2		Kweli				3			1	3	1	1	3	3	3	3	3	3	3	3	1	3	3	3	3	3	3	3			3	3	2		8
1		1		Kweli				2			1	2	1	1	1	1	3	2	2	1	1	3	1	2	3	1	3	1	3	1			3	3	1		5
2		3		Kweli				1			1	1	1	1	1	1	3	2	3	1	1	3	3	3	3	3	3	3	3	3			1	2	1		4
1		3		Kweli				1			1	1	1	1	1	1	1	1	3	3	1	1	1	1	1	1	2	1	2	1			2	2	1		6
2		3		Kweli				2			1	2	1	1	1	1	2	2	1	1	1	2	1	1	2	1	1	1	1	1			1	2	2		6
1		2		Kweli				2			1	2	1	1	1	1	1	1	2	1	1	2	1	1	2	1	2	1	1	1			2	1	1		8
1		2		Kweli				1			1	1	2	1	1	1	1	1	2	1	1	1	1	2	2	1	2	1	1	1			2	2	1		1
2		2		Kweli				1			1	1	1	1	1	1	1	1	1	2	1	1	1	2	2	1	2	1	1	1			2	2	1		2
1		3		Kweli				1			1	1	1	1	1	1	1	2	2	2	2	1	1	2	1	1	1	2	1	1			3	2	1		7
1		3		Kweli				1			1	1	2	2	1	2	1	1	1	3	1	2	1	1	1	2	1	1	1	1			2	2	1		7
2		1		Kweli				1			1	1	1	1	1	1	1	2	2	2	1	1	3	3	3	3	3	3	3	3			2	2	2		7
1		2		Kweli				2			1	2	1	1	1	1	1	2	1	2	1	2	2	1	1	1	3	1	1	1			3	2	1		7
1		3		Kweli				1			1	1	1	1	1	1	3	1	3	3	3	3	3	1	3	3	1	2	1	1			3	3	1		1
1		3		Kweli				1			1	1	1	1	1	1	1	1	3	3	3	3	1	3	3	1	3	1	1	1			3	3	1		6
1		1		Kweli				2			1	2	1	2	2	1	1	2	2	1	1	1	2	1	1	2	2	2	1	2			1	1	1		1
1		3		Kweli				1			1	1	1	1	3	1	3	3	3	3	3	3	1	3	3	1	3	3	1	3			2	2	1		6
1		3		Kweli				2			1	2	1	1	1	1	1	1	1	1	1	1	2	2	1	1	2	1	1	1			3	3	1		4
1		1		Kweli				1			1	1	1	1	1	1	1	2	1	1	1	1	1	2	3	1	3	1	2	1			2	2	1		7
1		1		Kweli				1			1	1	3	1	1	1	3	1	2	3	1	2	1	1	1	3	3	3	1	1			3	1	1		6
2		1		Kweli				1			1	1	2	1	1	1	3	3	2	3	1	1	2	2	3	3	3	3	3	3			1	3	1		2
2		1		Kweli				2			1	2	1	1	3	1	3	3	1	3	1	3	3	3	3	3	3	3	3	3			1	2	1		7
1		3		Kweli				1			1	1	1	1	1	1	1	1	3	3	3	3	1	3	3	1	1	1	1	1			2	2	1		6
1		1		Kweli				1			1	1	1	1	1	1	1	1	2	3	3	3	1	2	1	1	3	3	2	1			2	2	1		4
2		2		Kweli				1			1	1	1	1	1	1	1	2	2	2	1	3	3	3	3	3	3	3	3	3			2	2	1		6
		1		Kweli				3			1	3	1	1	1	1	3	1	2	2	1	3	2	2	1	2	2	1	1	1			2	2	1		7
